# Supplementary material for: Beyond the numbers: Human attitudes and conflict with lions (Panthera leo) in and around Gambella National Park, Ethiopia
Source: PLoS One. 2018 Sep 25;13(9):e0204320. doi: 10.1371/journal.pone.0204320 (PMC6155518; doi:10.1371/journal.pone.0204320)
Supplement: S1 Table — (XLSX) [file pone.0204320.s002.xlsx]

## Sheet: Dataset
Numbers of each response variable match the question number on the questionnaire
All years are provided in Gregorian calendar
ID	1. Zone	2. Gender	3. Age group	6. Education level	8. Occupation	9. Land size (ha)	10. Do you produce crops?	11. Do you harvest enough to feed your family?	12. How long before you finish your produce?	13. Average monthly household income in ETB	15. Which carnivores are found in Gambella?	16. Which carnivores have you seen before?	17. Which tracks can you identify?	18. Rank the most dangerous carnivores (least dangerous to very dangerous)	18-1. Why did you say these carnivores are dangerous?	19. Do you want lion numbers to increase?	19-1 Why do you want lion numbers to increase?	20. Do lions have an advantage?	20-2. If yes, mention some of the advantages	21. Do lions have a special meaning/importance in your culture?	21-2. If yes, mention some of these cultural values	22. Do you know any medicinal or magical uses of carnivore part?	22-2. If yes, please explain in details	23. What do Gambella lions prey on?	24. In your opinion, are lions hunted in Gambella?	24-2. Why are they hunted?	25. Do you have livestock?	25-a. Total amount of livestock in Tropical Livestock Units	26. Ever lost livestock to lions?	26-a. Tropical Livestock Units lost due to lions	26-b. Year of attack/loss	26-c. Place of attack/loss	27. Can depredation be avoided?	28. Which methods are effective for preventing depredation?	29. Rank the best preventive practices (3 the best - 1 the least effective methods)	30. Grazing distance (Dry season)	30-2. Grazing distance (Wet season)	31. Ever lost livestock due to disease?	31-a. Tropical Livestock Units lost due to disease	31-b. Which disease?	31-c. Year of loss due to disease?	32. Ever lost livestock due to theft?	32-a. Tropical Livestock Units lost due to theft	32-b. From where and how were they stolen?	32-c Year of theft?	33. Solutions to reduce depredation?	34. Lion attacks in the past five years?	35. Should victim households of lion depredation be compensated?	35-2 Why should they be compensated?
1	Nuer	M	Early working age	High school	Dependent	0	No	No		< 500	2, 3, 5, 6	2, 3, 6	1, 4	6, 5, 3	1	Yes	1	Yes	1	No		No		1, 2, 3, 4	No		No	0	No	0	NA	NA	No					No	0	NA	NA	No	0	NA	NA	B, C, D, E, F	D	Yes	1
2	Nuer	M	Early working age	High school	Dependent	0	No	No		< 500	2, 3, 5, 6	3	4	6, 3, 5	2	No	2	Yes	1	No		No		1, 2	No		No	0	No	0	NA	NA	No					No	0	NA	NA	No	0	NA	NA	B, D, E	D	Yes	1
3	Nuer	M	Prime working age	High school	Merchant	0	No	No		> 3000	3, 6	1, 4	None	6, 3	2, 3	Yes	3	Yes	1	No		No		1, 2, 3	No	1, 2	No	0	No	0	NA	NA	No					No	0	NA	NA	No	0	NA	NA	E	D	Yes	2
4	Nuer	M	Prime working age	High school	Merchant	0	No	No		> 3000	3, 5, 6	3, 6	4	6, 5, 3	2	Yes	3	Yes	1	Yes	1	Yes	1	1, 2, 5, 6, 7	No	1, 2	No	0	No	0	NA	NA	No					No	0	NA	NA	No	0	NA	NA	C, D, E	D	Yes	1
5	Nuer	M	Prime working age	Read and write	Pastoralism	0.51 to 0.75	Yes	Yes	5 Months	501 to1000	2, 3, 4, 5, 6	2, 3, 5, 6	1, 4	6, 3, 4	2	No		Yes	1	Yes	1	No		1, 5	No		Yes	7.5	No	0	NA	NA	Yes	A, B, C, D	D, C, B	5 km	1 km	Yes	1	I don’t know	2007	No	0	NA	NA	B	B	Yes	1
6	Nuer	F	Prime working age	Elementary	Pastoralist	0	No	No		< 500	2, 3, 4, 5, 6	2, 3, 6	4	6, 3, 5	4	No		Yes	1	Yes	1	No		1, 4, 5, 8	No		No	0	No	0	NA	NA	No					No	0	NA	NA	No	0	NA	NA	D, E	D	Yes	1
7	Nuer	F	Prime working age	Illitrate	Agriculture	0	No	No		1001 to 2000	3, 6	1, 4	4	6, 3, 5	2	No		No		Yes	1	Yes	1	1, 4, 5	No		Yes	5	No	0	NA	NA	Yes	B, C, D	D, B, C	4 km	1 km	Yes	0.5	Gandi	2007	No	0	NA	NA	B, D, E	B	No
8	Nuer	M	Prime working age	Read and write	Agriculture	0.51 to 0.75	Yes	Yes	-	501 to1000	2, 3, 4, 5, 6	2, 3, 6	1, 4	6, 5, 3	6	No	4	Yes	1	Yes	2	No		1, 2, 5, 8	No		Yes	9	No	0	NA	NA	Yes	B, C, D	D, B, C	2 km	1 km	Yes	1.5	Gandi	2010	Yes	0.5	From grazing field	2012	B, D, E	B	Yes	1
9	Nuer	F	Prime working age	Illitrate	Pastoralist	0.51 to 0.75	Yes	Yes	4 Months	501 to1000	3, 4, 5, 6	3, 6	None	6, 5, 3	2	Yes	5	Yes	1	No		No		1, 5, 8	No		No	0	No	0	NA	NA	No					No	0	NA	NA	No	0	NA	NA	D, E	D	Yes	1
10	Nuer	M	Prime working age	Read and write	Agriculture	0	No	No		2001 t0 3000	2, 3, 4, 5, 6	3, 5, 6	4	6, 5, 3	2	No		No		Yes	2	No		1, 2	No		Yes	10.5	No	0	NA	NA	Yes	A, B, C, D	C, D, B	3 km	500 m	Yes	0.5	Gandi	2009	No	0	NA	NA	D, E	C	Yes	1
11	Nuer	M	Prime working age	Illitrate	Pastoralist	0.51 to 0.75	Yes	Yes	5 Months	501 to1000	3, 5, 6	3, 6	4	6, 5, 3	2	No		No		Yes	1	No			No		No	0	No	0	NA	NA	Yes	A, B, C, D	C, D, B	2 km	500 m	Yes	1	Gandi	2008	Yes	1.5	From grazing field	2010	D, E	C	Yes	1
12	Nuer	M	Prime working age	Illitrate	Agriculture	0	No	No		1001 to 2000	2, 3, 4, 5, 6	3, 6	4	6, 5, 3	3	No		No		Yes	3	Yes	2	1, 4, 5, 8	No	2	Yes	10.4	No	0	NA	NA	Yes	A, B, C, D	B, C, D	2 km	1 km	Yes	1.1	Gandi	2009, 2010	Yes	0.5	From the village	2006	D, E	B	Yes	1
13	Nuer	F	Prime working age	Illitrate	Agriculture	0.51 to 0.75	Yes	Yes	4 Months	501 to1000	3, 4, 5, 6	3, 6	1, 4	6, 3, 5	3	No		No		No		No		1, 4, 5	No		No	0	No	0	NA	NA	No					No	0	NA	NA	No	0	NA	NA	B, D	B	Yes	1
14	Nuer	M	Prime working age	Read and write	Pastoralist	0.26 to 0.5	No	No		501 to1000	2, 3, 5, 6	NONE	1, 4	6, 5, 3	4	No		No		Yes	3	No		1, 2, 4	No		Yes	7.9	No	0	NA	NA	Yes	A, B, C, D	C, D, B	2 km	1 km	Yes	1	I don’t know	2007	No	0	NA	NA	B, C, D	B	Yes	1
15	Nuer	M	Prime working age	College diploma & above	Pastoralist	0	No	No		2001 t0 3000	2, 3, 5, 6	2, 3, 6	1, 4	6, 5, 3	1, 4	Yes	3	Yes	1	Yes	3	No		1, 3, 4, 5, 8	No	2	No	0	No	0	NA	NA	No					No	0	NA	NA	No	0	NA	NA	D	B	Yes	1
16	Nuer	M	Prime working age	Illitrate	Pastoralist	0.51 to 0.75	Yes	No	2 Months	< 500	2, 3, 4, 5, 6	2, 3, 5, 6	1, 4	6, 5, 3	4	No		Yes	1	Yes	4	Yes	3	1, 2, 7, 9	No		Yes	8.2	No	0	NA	NA	Yes	B, C, D	C, D, B	3 km	500 m	Yes	1.6	Oxen with Gandi, goat, I don’t know	2005	Yes	0.5	From grazing land	2013	D, E, F	B	Yes	1
17	Nuer	F	Prime working age	Illitrate	Pastoralist	0.26 to 0.5	Yes	No	4 Months	< 500	3, 5, 6	3, 5, 6	1, 4	6, 5, 3	3	No		No		No		Yes	1	1, 5, 7	No		Yes	1.5	No	0	NA	NA	Yes	A, C, D, E	F, C, D	1 km	200 m	No	0	NA	NA	No	0	NA	NA	C, D, E, G	D	Yes	1
18	Nuer	M	Prime working age	Read and write	Agrio-pastoralist	0.51 to 0.75	Yes	Yes	4 Months	1001 to 2000	2, 3, 4, 5, 6	2, 3, 4, 5, 6	1, 2, 4	6, 5, 3	4	Yes	1	Yes	1	Yes	3	Yes	1	1, 2, 4, 8	No	2	Yes	7	No	0	NA	NA	Yes	A, B, C, D, G	C, D, B	2 km	500 m	Yes	0.7	Gandi	2010	No	0	NA	NA	C, D, E, F	B	Yes	1
19	Nuer	F	Prime working age	Illitrate	Agriclture	0.51 to 0.75	Yes	Yes	4 Months	1001 to 2000	2, 3, 4, 5, 6	2, 3	1, 4	6, 5, 3	2	No	2	No		Yes	2	Yes	2	1, 2, 3,5	No	2	No	0	No	0	NA	NA	No					No	0	NA	NA	No	0	NA	NA	C, D, E	B	Yes	1
20	Nuer	M	Prime working age	High school	Pastoralist	0	No	No		501 to1000	3, 4, 5, 6	3, 6	4	6, 3, 5	2	Yes	1	Yes	1	No		No		1, 2, 3, 4	No	3	Yes	7	No	0	NA	NA	Yes	B, C, D	D, C	2 km	500 m	No	0	NA	NA	Yes	1	From my village	2009	D, E, F	C	Yes	1
21	Nuer	M	Prime working age	College diploma & above	Govt employee	0	No	No		2001 t0 3000	2, 3, 4, 5, 6	2, 3, 6	4	6, 3, 5	2	No		No		Yes	3	No		1, 5	Yes	4	No	0	No	0	NA	NA	No					No	0	NA	NA	No	0	NA	NA	C, D, E, F	B	Yes	1
22	Nuer	F	Prime working age	Illitrate	Farming, Cattle rearing	0.51 to 0.75	Yes	No	4 months	501 to1000	3, 6	2, 3	None	5, 6, 3	2	No		No		No		No		1, 2, 17	Yes	12	Yes	8.3	Yes	0.5	2008	Forest	Yes	A, B, C, D	C, D, B	3 km	1 km	Yes	0.2	I don't know	2009, 2011	No	0	NA	NA	C, D, E	B	Yes	1
23	Nuer	M	Prime working age	Read and write	Pastoralist	0	No	No		No Data	2, 3, 4, 5, 6	3, 6	1, 4	6, 5, 3	2	No		No		Yes	1	Yes	1	1, 2, 5	No		Yes	9.7	No	0	NA	NA	Yes	C, D, I	D, I, C	2 km	1 km	Yes	0.5	I don’t know	2014	Yes	1.5	From the 'Beret'	2015	B, C, D, E	D	Yes	1
24	Nuer	F	Prime working age	High school	Student	0.26 to 0.5	No	No		< 500	3, 6	3, 6	None	6, 3, 5	2	No		No		No		No		1, 2	No		No	0	No	0	NA	NA	No					No	0	NA	NA	No	0	NA	NA	A, B, D, E	D	Yes	1
25	Nuer	F	Prime working age	High school	Merchant	0	No	No		> 3000	2, 3, 4, 5, 6	2, 3, 6	4	6, 5, 3	2	No		No		No		No		1, 2, 5	No		No	0	No	0	NA	NA	No					No	0	NA	NA	No	0	NA	NA	B, C, D, E	E	Yes	1
26	Nuer	M	Prime working age	Illitrate	Farmer	0.26 to 0.5	Yes	No	2 months	501 to1000	3, 4, 5, 6	3, 5, 6	1, 4	6, 5, 3	2	No	5	No		No		Yes	1	3, 1, 2	No		No	0	No	0	NA	NA	No					No	0	NA	NA	No	0	NA	NA	B, D, E, F	B	Yes	1
27	Nuer	M	Prime working age	College diploma & above	Govt employee	0.51 to 0.75	Yes	No	3 months	2001 t0 3000	2, 3, 4, 5, 6	2, 3, 6	4	6, 5, 3	4	Yes	1	Yes	1	Yes	3	Yes	2	1, 2, 3	No	2	No	0	No	0	NA	NA	No					No	0	NA	NA	No	0	NA	NA	B, D, E, J	B	Yes	1
28	Nuer	M	Prime working age	High school	Agriculture	0.51 to 0.75	Yes	No	2 months	< 500	3, 5, 6	3, 5, 6	4	6, 5, 3	2	Yes	3	Yes	1	Yes	1	No		1, 5, 2	No	3	Yes	2.5	No	0	NA	NA	Yes	A, B, C, D	D, C, B	2 km	500 m	No	0	NA	NA	No	0	NA	NA	B	B	Yes	1
29	Nuer	F	Prime working age	College diploma & above	Govt employee	0.26 to 0.5	Yes	No		2001 t0 3000	3, 5, 6	3, 6	4	6, 5, 3	3	Yes	3	Yes	1	Yes		Yes	2	4, 2, 9, 7, 1, 5	No	2	Yes	2.5	No	0	NA	NA	Yes	B, C, D	D, C, B	1 km	500 m	No	0	NA	NA	No	0	NA	NA	D, E	B	Yes	1
30	Nuer	M	Prime working age	Illitrate	Pastoralist	0	No	No		501 to1000	3, 5, 6	3, 6	1, 4	6, 5, 3	5	No		No		Yes	1	Yes	3	5, 1, 4, 8, 2	No	2	Yes	12	No	0	NA	NA	Yes	A, B, C, D	D, C, A	3 km	2 km	Yes	0.7	I don’t know	2008	Yes	1	From the grazing field	2012	C, D, E	D	Yes	1
31	Nuer	M	Prime working age	Illitrate	Pastoralist	0	No	No		1001 to 2000	3, 4, 5, 6	1, 4	4	6, 5, 3	5	No	12	No		Yes	2	No		1, 2	No	2	Yes	8.5	No	0	NA	NA	Yes	A, B, C, D	D, C, B	2 km	500 m	No	0	NA	NA	No	0	NA	NA	D, E	C	Yes	1
32	Nuer	M	Prime working age	Illitrate	Pastoralist	0	No	No		1001 to 2000	2, 3, 4, 5, 6	2, 4, 6	1, 4	6, 5, 3	2	Yes	1	Yes	1	Yes	1	Yes	3	1, 5	No	1, 2	Yes	4.8	No	0	NA	NA	Yes	B, C, D	C, B, D	2 km	1 km	No	0	NA	NA	Yes	0.5		2015	C, D, E	B	Yes	4
33	Nuer	M	Prime working age	Read and write	Pastoralist	0	No	No		501 to1000	2, 3, 4, 5, 6	3, 6	4	6, 3, 2	7	No		No		No		No		1, 2, 4	No		Yes	12.2	No	0	NA	NA	Yes	A, B, C, D	D, C, A	3 km	2 km	Yes	1.1	Gendi	2006, 2009	No	0	NA	NA	B, C, E	B	Yes	11
34	Nuer	F	Prime working age	Read and write	Agro-pastoralist	0.26 to 0.5	Yes	No	2 months	501 to1000	3, 6	3, 6	4	6, 3, 5	4	No		No		Yes	3	No		1, 2, 5	No		Yes	3	No	0	NA	NA	Yes	B, C, D	D, C, B	3 km	500 m	Yes	0.5	I don’t know	2006	Yes	0.5	From the grazing field	2013	B	D	Yes	1
35	Nuer	M	Prime working age	Illitrate	Pastoralist	0	No	No		1001 to 2000	2, 3, 4, 5, 6	3, 5, 6	1, 4	6, 3, 5	5	No	4, 11	No		No		Yes	3	1, 3, 5, 10	Yes	4	Yes	10.7	Yes	0.5	2006	Grazing field	Yes	A, C, D	D, A, C	3 km	500 m	Yes	0.5	Jol	2012	No	0	NA	NA	B, C, D, E, F, H	C	Yes	1
36	Anuak	F	Prime working age	High school	handicraft	0	No	No		501 to1000	3, 4, 6	4, 6	1	6, 3, 4	6	No		No		Yes	2	No		5, 11, 1, 10, 12	No	1	Yes	5.4	No	0	NA	NA	Yes	A, B, C	C, B, A	< 2km	>2 km	Yes	0.2	Goers	2015	No	0	NA	NA		B	No
37	Anuak	F	Early working age	Elementary	Dependent	0	No	No		< 500	1, 3, 4, 6	3, 4, 6		3, 6	2	Yes	1	No		No		No		3, 5, 8, 1, 4	No		Yes	3.6	No	0	NA	NA	No	A, B, C	B, A, C	2 - 4 km	400m	No	0	NA	NA	No	0	NA	NA	D, E	D	No	3
38	Anuak	M	Prime working age	High school	farming and fishing	0.76 to 1	Yes	No	2 months	501 to1000	1, 2, 3, 4, 6	3, 4, 6	4	6, 4, 3	6	Yes		Yes	1	No		No		5, 3	No		Yes	0.7	No	0	NA	NA	Yes	A, B, C	A, B, C	100 - 400 m	> 1 km	No	0	NA	NA	No	0	NA	NA	D, E	D	Yes	4
39	Anuak	M	Prime working age	College diploma & above	gov't employee	0	No	No		> 3000	2, 3, 4, 5, 6	3, 4, 6	1	6, 4, 3	6	Yes		No		No		No		12, 5, 10	No	1	No	0	No	0	NA	NA	No					No	0	NA	NA	No	0	NA	NA	B, D, E	B	Yes	4
40	Anuak	M	Prime working age	High school	Govt employee	0	No	No		> 3000	2, 3, 4, 6	3, 4, 6	1	6, 4	6	Yes	1	No		No		No		5, 12, 1, 10	No	1	No	0	No	0	NA	NA	No					No	0	NA	NA	No	0	NA	NA	B, D, E	B	Yes	5
41	Anuak	F	Prime working age	Illitrate	Dependent	0	No	No		< 500	1, 3, 4, 6	3, 4, 6	1, 3, 4	6, 3, 4	5	No		No		No		No		5, 3	No		No	0	No	0	NA	NA	No					No	0	NA	NA	No	0	NA	NA	B, D, E	D	Yes	1
42	Anuak	M	Early working age	Elementary	farming	0.51 to 0.75	Yes	No	3 months	1001 to 2000	1, 2, 3, 4, 5, 6	3, 4, 6	4	6, 3, 4	5	No		No		No		No		4, 5, 12	No		Yes	1.2	No	0	NA	NA	No	A, B, C	C, A, B	300 - 500 m	2 - 3 km	Yes	0.2	skin diseas	2013	No	0	NA	NA	B, C, D, E, H	B	Yes	6
43	Anuak	F	Prime working age	Illitrate	Dependent	< 0.25	Yes	No	2 months	< 500	1, 2, 3, 4, 5, 6	3, 4, 6	1	6, 4, 3	5	No		No		No		No		12, 5, 4, 1	No		No	0	No	0	NA	NA	No					No	0	NA	NA	No	0	NA	NA	A, D, E	D	Yes	6
44	Anuak	M	Prime working age	Illitrate	farming, cattle rearing	> 1	Yes	No	3 months	< 500	2, 3, 4, 5, 6	3, 4, 6		3, 4, 6	6	Yes	6	No		Yes	1	No		5, 12, 1, 4	No		Yes	16.8	No	0	NA	NA	Yes	A, B, C	C, A, B	4 km	500 m	Yes	0	Gendi, skin disease	A long time ago	Yes	5.5	from grazing field	2011	B, D, E	B	Yes	4
45	Anuak	M	Prime working age	Illitrate	farming, cattle rearing	> 1	Yes	No	2 months	< 500	1, 2, 3, 4, 5, 6	3, 5, 6				Yes	8	No		Yes	3	No		5, 12, 10	No	5	Yes	7.3	No	0	NA	NA	No	A, B, C	C, A, B	< 500 m	> 3 km	Yes	3.7	Gendi	2012 - 2015	No	0	NA	NA	D, E	B	Yes	1
46	Anuak	M	Prime working age	Read and write	farming, cattle rearing	0.76 to 1	Yes	No	3 months	< 500	2, 3, 4, 5, 6	3, 4, 5, 6	1, 2, 3, 4	3, 6, 4	6	No		No		No		No		5, 1, 3, 8	No		Yes	9.1	No	0	NA	NA	No	A, B, C	C, A, B	< 2 km	< 500 m	Yes	4.5	Gendi	2011	No	0	NA	NA			No
47	Anuak	M	Prime working age	Illitrate	farming	0	No	No		< 500	1, 2, 3, 4, 5, 6	1, 2, 3, 4, 5, 6	1, 3, 5, 6	6, 2, 1	6	Yes		No		No		No		5, 1, 3	No		No	0	Yes	2.5	1999		No	A, B, C	A, C, B	< 1 km	> 1 km	Yes	3	Gendi	1997	Yes	8	from grazing field	1996	C, D, E	B	Yes	6
48	Anuak	M	Prime working age	Read and write	farming	0.51 to 0.75	Yes	No	5 months	501 to1000	1, 2, 3, 4, 5, 6	1, 2, 3, 4, 5, 6	1, 2, 4	6, 2, 3	5	No		No		No		No		5, 3, 1	No	6	No	0	Yes	4.5	2000		No	A, B, C	C, A, B	2 km	1 km	Yes	4.5		1995 to 1998	Yes	17.5	Keberet	2000	B, C, D, E	B	Yes	1
49	Anuak	M	Prime working age	Read and write	farming	> 1	Yes	No	4 months	501 to1000	1, 2, 3, 4, 5, 6	1, 2, 3, 4, 5, 6		6, 3, 4	6	Yes	6	No		No		No		5, 3, 1	No	6	Yes	1.5	No	0	NA	NA	Yes	A, B, C	C, B, A	> 2 km	< 1 km	No	0	NA	NA	No	0	NA	NA		B	Yes	6
50	Anuak	M	Prime working age	College diploma & above	Govt employee	0	No	No		> 3000	1, 2, 3, 4, 5, 6	1, 3, 4, 5, 6	1, 4	6, 3, 2	6	Yes	1	No		No		No		5, 3, 13	No		No	0	No	0	NA	NA	No					No	0	NA	NA	No	0	NA	NA	B, D, E	D	Yes	4
51	Anuak	M	Prime working age	Elementary	farming	0.51 to 0.75	Yes	No	4 months	1001 to 2000	1, 2, 3, 4, 5, 6	1, 3, 4, 5, 6	1, 4	6, 1, 3	5	No	10	No		No		No		1, 3, 8, 5	No	1	No	0	No	0	NA	NA	No					No	0	NA	NA	No	0	NA	NA	C, D, E	C	Yes	4
52	Anuak	F	Prime working age	Elementary	Handicraft	0	No	No		1001 to 2000	1, 3, 4, 6	3, 4, 6		6, 3, 4		Yes	3	No		No		No		5, 12, 4, 8	No	6	Yes	0.7	No	0	NA	NA	No	A, B, C	A, B, C	750 m	> 1 km	No	0	NA	NA	No	0	NA	NA	B, C, D, E	C	No	3
53	Anuak	F	Early working age	Elementary	labourer	0	No	No		2001 t0 3000	1, 2, 3, 4, 5, 6	3, 4, 6		6, 4, 3	2	No	11	No		No		No		5, 3, 8, 1	No	6	No	0	No	0	NA	NA	No					No	0	NA	NA	No	0	NA	NA	B, D, E	D	Yes	6
54	Anuak	M	Prime working age	High school	labourer	0	No	No		1001 to 2000	2, 3, 4, 5, 6	2, 3, 4, 5, 6	4	6, 3, 2	6	Yes	1	No		No		No		5, 3, 1, 8, 4	No	1	Yes	0.5	No	0	NA	NA	No	A, B, C, D	A, B, D	1 km	300 m	No	0	NA	NA	No	0	NA	NA	D, E, H	D	Yes	6
55	Anuak	F	Prime working age	Illitrate	farming	< 0.25	Yes	No	3 months	< 500	1, 2, 3, 4, 5, 6	1, 2, 3, 4, 5, 6	1, 3, 4	6, 2, 3	6	No	10	No		No		No		5, 3, 1, 8, 4	No	1	Yes	1.5	No	0	NA	NA	No	A, B, C	B, A, C	< 3 km	300 m	Yes	0.4	don't know	2012	No	0	NA	NA	D, E	B	No
56	Anuak	M	Prime working age	Elementary	Dependent	0	No	No		No Data	2, 3, 4, 5, 6	2, 3, 4, 5, 6	1, 4	6, 3, 4	4	No	12	No		No		No		5, 3, 1	No		No	0	No	0	NA	NA	No					No	0	NA	NA	No	0	NA	NA	B, C, D, E	C	Yes	1
57	Anuak	M	Prime working age	High school	Dependent	0	No	No		< 500	1, 2, 3, 4, 5, 6	1, 3, 4, 5, 6	1	2, 3, 6	6	Yes		No		No		No		1, 12, 5, 4	No	1	No	0	No	0	NA	NA	No					No	0	NA	NA	No	0	NA	NA	C, D, E, H	B	Yes	1
58	Anuak	M	Early working age	High school	farming	0.26 to 0.5	Yes	No	3 months	501 to1000	1, 2, 3, 4, 5, 6	1, 3, 4, 6	1	6, 4, 2	4	Yes	1	No		No		No		1, 3, 5	No		No	0	No	0	NA	NA	No					No	0	NA	NA	No	0	NA	NA	D, E	B	Yes	7
59	Anuak	F	Prime working age	College diploma & above	Govt employee	0	No	No		> 3000	1, 2, 3, 4, 5, 6	1, 2, 3, 4, 5, 6	1, 4	6, 3, 5	2	No	10	Yes	1	No		No		5, 1	No		No	0	No	0	NA	NA	No					No	0	NA	NA	No	0	NA	NA	B, C, D, E	D	Yes	4
60	Anuak	M	Prime working age	Elementary	farming	> 1	Yes	Yes	6 months	1001 to 2000	1, 2, 3, 4, 5, 6	1, 2, 3, 4, 5, 6	1, 2, 4	6, 1, 3	5	No	10	Yes	1	No		No		5, 3	No		Yes	5.7	No	0	NA	NA	No	A, B, C, D	C, D, A	1 km	500 m	Yes	0.5		2013	No	0	NA	NA	B, E	B	Yes
61	Anuak	M	Prime working age	College diploma & above	Govt employee	0	No	No		No Data	1, 2, 3, 4, 5, 6	1, 2, 3, 4, 5, 6	1, 2, 4	5, 6, 4	5	Yes	1	Yes	1	No		No		1, 5, 12, 4	No	6	No	0	No	0	NA	NA	No					No	0	NA	NA	No	0	NA	NA	B, C, E	D	Yes	4
62	Anuak	F	Early working age	Elementary	Handicraft	0	No	No		501 to1000	2, 3, 4, 5, 6	2, 3, 4, 5, 6	1	6, 4, 2	6	Yes	1	Yes	1	No		No		5, 1	No	6	No	0	No	0	NA	NA	No					No	0	NA	NA	No	0	NA	NA	B, E	D	No
63	Anuak	M	Prime working age	Illitrate	farming	0.51 to 0.75	Yes	No	4 months	1001 to 2000	1, 2, 3, 4, 5, 6	1, 2, 3, 4, 5, 6	1, 3, 4	4, 2, 3	6	Yes	1	Yes	1	No		No		5, 8, 12	No	1	Yes	2.9	No	0	NA	NA	No	A, B, C, D	D, C, B	2 km	1 km	Yes	5		2010 - 2015	No	0	NA	NA		D	No	3
64	Anuak	F	Early working age	Elementary	Dependent	0	No	No		No Data	1, 3, 4, 5, 6	1, 3, 4, 6	1	4, 6, 3	6	Yes	1	No		No		No		5, 4, 8, 1	No		Yes	0.9	No	0	NA	NA	Yes	A, B, C	C, B, A	> 1 km	< 1 km	No	0	NA	NA	No	0	NA	NA		D	No
65	Anuak	F	Prime working age	Illitrate	Dependent	0	No	No		< 500	2, 3, 4, 5, 6	2, 3, 4, 5, 6		4, 6, 2	4	No	10	No		No		No		5, 4, 1	No		Yes	1.9	No	0	NA	NA	No	A, B, C, D	C, B, A	1 km	500 m	Yes	0.7		2010 - 2015	No	0	NA	NA		B	Yes	1
66	Anuak	F	Prime working age	High school	Dependent	0	No	No		< 500	1, 3, 4, 5, 6	3, 4, 6	1, 4	6, 3, 4	6	Yes	1	No		No		No		1, 3, 10, 5	No	1	Yes	0.7	No	0	NA	NA	No	B, C, D	B, C, D	2 km	1 km	Yes	0.2	foot and mouth disease	2011	No	0	NA	NA	D, E	D	Yes	4
67	Anuak	F	Prime working age	Read and write	Labourer	0	No	No		1001 to 2000	1, 2, 3, 4, 5, 6	1, 2, 3, 4, 5, 6	1	6, 2, 3	6	No	12	No		No		No		5, 1, 3	No	6	No	0	No	0	NA	NA	No					No	0	NA	NA	No	0	NA	NA	B, E	C	Yes	1
68	Anuak	F	Early working age	Elementary	Handicraft	0	No	No		1001 to 2000	2, 3, 4, 5, 6	2, 3, 4, 5, 6	1	4, 2, 3	6	No	10	Yes	1	No		No		1, 3, 4, 5	No	1	No	0	No	0	NA	NA	No					No	0	NA	NA	No	0	NA	NA	B, C, E	D	Yes	6
69	Anuak	M	Prime working age	High school	Govt employee	0	No	No		2001 t0 3000	1, 3, 4, 5, 6	3, 4, 5, 6	1	6, 4, 5	5	No	10	No		No		No		5, 1, 3	No	6	Yes	1.4	No	0	NA	NA	Yes	A, B, C, D	D, C, A	2 km	1 km	Yes	0.2		2012	No	0	NA	NA	C, D		No
70	Anuak	M	Prime working age	College diploma & above	Govt employee	0	No	No		> 3000	1, 3, 4, 6	3, 4, 6	1			Yes		Yes	1	No		No		3, 10, 1, 5	No	1	No	0	No	0	NA	NA	No					No	0	NA	NA	No	0	NA	NA	D, E	B	Yes	1
71	Anuak	M	Prime working age	Elementary	Pastoralist	> 1	Yes	Yes		2001 t0 3000	1, 2, 3, 4, 5, 6	1, 2, 3, 4, 5, 6	1, 2, 3, 4	2, 4, 3	6	Yes	9	Yes	2	Yes	3	No		3, 12, 5, 11	No	2	Yes	11.8	No	0	NA	NA	Yes	A, B, C, D	C, B, A	2 km	1 km	Yes	2	Gendi and Gorors	2011 to 2012	No	0	NA	NA		B	No
72	Anuak	M	Prime working age	High school	pastoralism	0.76 to 1	Yes	No	6 months	> 3000	1, 2, 3, 4, 5, 6	1, 2, 3, 4, 5, 6	1, 3, 4	6, 5, 3	4	Yes	9	Yes	1	Yes	3	No		5, 12, 1, 8	No	3	Yes	9.3	No	0	NA	NA	No	A, B, C, D	D, C, B	2 km	1 km	Yes	1	Gororsa	2015	Yes	6	from grazing field	2008	B, C, D, E	B	Yes	4
73	Anuak	M	Prime working age	Elementary	Pastoralism	> 1	Yes	No	5 months	> 3000	1, 2, 3, 4, 5, 6	1, 2, 3, 4, 6	1, 4	6, 5, 4	5	Yes	6	No		No		No		11, 5, 1, 4	No	1	Yes	8	No	0	NA	NA	No	A, B, C	C, A, B	3 km	1 km	Yes	1	Gororrsa	2014	No	0	NA	NA	B, C, D, E		No
74	Anuak	M	Prime working age	College diploma & above	Govt employee	0	No	No		> 3000	1, 2, 3, 4, 5, 6	1, 2, 3, 4, 5, 6	1, 3, 4	6, 5, 4	5	No	10	Yes	1	No		No		5, 12, 1, 4	No	1	Yes	0.2	No	0	NA	NA	No	A, B, C	C, A, B	2 km	1 km	No	0	NA	NA	No	0	NA	NA		D	No
75	Anuak	F	Prime working age	College diploma & above	Govt employee	0	No	No		> 3000	1, 3, 4, 5, 6	3, 4, 5, 6	1, 4	6, 5, 3	2	Yes	1	Yes	1	No		No		11, 5, 3, 1	No	2	Yes	1.6	No	0	NA	NA	No	A, B, C, D	D, A, B	1 km	500 m	No	0	NA	NA	No	0	NA	NA	C, D, E	D	Yes	6
76	Anuak	F	Prime working age	College diploma & above	Govt employee	0	No	No		> 3000	3, 4, 5, 6	3, 4, 5, 6		6, 4, 5	2	No	10	No		No		No		5, 3, 1, 12	No	1	Yes	1.1	No	0	NA	NA	Yes	A, B, C, D	B, A, D	2 km	1 km	No	0	NA	NA	No	0	NA	NA	D, E	B	Yes	4
77	Anuak	F	Prime working age	Elementary	Handicraft	0	No	No		1001 to 2000	2, 3, 4, 5, 6	3, 4, 6	1	6, 5, 3	2	Yes	9	Yes	1	No		No		1, 12, 4, 5	No	1	No	0	No	0	NA	NA	No					No	0	NA	NA	No	0	NA	NA	C, D, E	B	Yes	4
78	Anuak	F	Prime working age	High school	Labourer	0	No	No		2001 t0 3000	3, 4, 5, 6	3, 4, 6	1, 4	5, 6, 4	5	Yes	1	Yes	1	No		No		4, 5, 1, 12	No	1	No	0	No	0	NA	NA	No					No	0	NA	NA	No	0	NA	NA	B, D, E, I	D	Yes	8
79	Anuak	M	Prime working age	Elementary	farming	0.76 to 1	Yes	No	6 months	2001 t0 3000	1, 3, 4, 5, 6	1, 3, 4, 5, 6	1	3, 4, 1	6	Yes	1	Yes	1	No		No		5, 12, 1	No	6	Yes	1.3	No	0	NA	NA	Yes	A, B, C	C, B, A	> 1 km	< 1 km	Yes	0.2	Gendi	2015	No	0	NA	NA		D	No
80	Anuak	M	Prime working age	Elementary	farming	> 1	Yes	No	4 months	2001 t0 3000	1, 2, 3, 4, 5, 6	1, 3, 4, 6	1	1, 4, 3	6	Yes	1	Yes	1	No		No		5, 12, 1	No	6	Yes	1.2	No	0	NA	NA	Yes	A, B, C	C, B, A	2 km	1 km	No	0	NA	NA	No	0	NA	NA	B, D, E	D	Yes	4
81	Anuak	M	Prime working age	College diploma & above	Govt employee	0	No	No		> 3000	1, 3, 4, 5, 6	3, 4, 6	1	6, 5, 3	5	Yes	9	Yes	1	No		No		5, 1, 4, 10, 12	No	1	No	0	No	0	NA	NA	No					No	0	NA	NA	No	0	NA	NA	B, C, D, E	B	Yes	2
82	Anuak	M	Prime working age	High school	Labourer	0.51 to 0.75	Yes	No	4 months	2001 t0 3000	2, 3, 4, 5, 6	3, 5, 6	1	6, 5, 3	2	No	13	No		No		No		5, 12, 10, 4	No	6	Yes	0.2	No	0	NA	NA	Yes	A, B, C, H	A, B, C	2 km	1 km	Yes	0.3	Gendi	2014	No	0	NA	NA			No
83	Anuak	M	Prime working age	Read and write	pastoralism	0	Yes	No	3 months	1001 to 2000	2, 3, 4, 5, 6	2, 3, 4, 5, 6	1, 4	6, 5, 3	2	Yes	1	No		No		No		5, 12, 1, 11	No	1	Yes	3.2	No	0	NA	NA	No	A, B, C	A, B, C	> 2 km	< 2 km	Yes	0.1	Gororsa	2015	No	0	NA	NA		B	Yes	1
84	Anuak	M	Early working age	Elementary	Labourer	0	No	No		> 3000	1, 3, 4, 5, 6	3, 4, 5, 6	1, 4	6, 5, 3	5	No	13	No		No		No		1, 5, 12	No	6	No	0	No	0	NA	NA	No					No	0	NA	NA	No	0	NA	NA	B, C, D, E	D	Yes	1
85	Anuak	M	Prime working age	Illitrate	pastoralism	0	No	No		2001 t0 3000	1, 3, 4, 5, 6	1, 3, 4, 5, 6	1, 2, 3, 4	3, 4, 1	6	Yes	9	Yes	1	Yes	1,4	No		5, 12, 1, 4	No	5	Yes	3.2	No	0	NA	NA	No	A, B, C	B, A, C	> 2 km	1 km	Yes	0.2	Gororsa	2015	Yes	12	from the Beret	2009	B, D, E	B	No
86	Anuak	M	Prime working age	Elementary	pastoralism	0	No	No		1001 to 2000	1, 2, 3, 4, 5, 6	1, 2, 3, 4, 5, 6	1, 3, 4	6, 5, 3	6	Yes	9	No		No		No		3, 5, 1, 11	No	1	Yes	4.7	No	0	NA	NA	No					No	0	NA	NA	No	0	NA	NA			No
87	Anuak	M	Prime working age	College diploma & above	Govt employee	> 1	Yes	No	5 months	> 3000	2, 3, 4, 5, 6	2, 3, 4, 5, 6	1, 4	6, 5, 3	5	Yes	1	Yes	1	No		No		5, 12, 1, 11, 8	No	1	Yes	1.2	No	0	NA	NA	Yes	A, B, C	C, A, B	3 km	1 km	Yes	0.2	Gendi	2015	No	0	NA	NA		B	No
88	Anuak	M	Prime working age	High school	Labourer	0	No	No		> 3000	3, 4, 6	3, 4	1	6, 3, 4	6	No	4	No		No		No		12, 1, 4, 5	No	2	No	0	No	0	NA	NA	No					No	0	NA	NA	No	0	NA	NA	B, E	D	No
89	Anuak	F	Prime working age	College diploma & above	Govt employee	0	No	No		> 3000	1, 2, 3, 4, 5, 6	3, 4, 6	1	4, 3, 6	5	Yes	1	Yes	1	No		No		12, 5, 1	No	1	No	0	No	0	NA	NA	No					No	0	NA	NA	No	0	NA	NA	B, C, D, E	B	Yes	4
90	Anuak	M	Prime working age	Elementary	Pastoralism	0	No	No		2001 t0 3000	1, 2, 3, 4, 5, 6	1, 2, 3, 4, 5, 6	1, 3, 4	6, 3, 2	6	No	10	No		No		No		1, 12, 4, 10	No	1	Yes	3.1	No	0	NA	NA	No	A, B, D	D, B, A	3 km	2 km	Yes	1.5	Gororsa	2014	No	0	NA	NA	B, C, D, E	B	Yes	4
91	Anuak	M	Prime working age	Read and write	Pastoralist	0	No	No		501 to1000	1, 2, 3, 4, 5, 6	1, 2, 3, 4, 5, 6	1, 3, 4	6, 3, 5	6	No	10	No		No		No		5, 8, 12, 10	No	6	Yes	6	Yes	5	2010	From Beret, in Gog Depoch Kebele	No	B, C, D	B, D, C	2 km	1 km	Yes	0.5	Gororsa	2014	Yes	1	from grazing field	2015	D, I	B	Yes	1
92	Anuak	M	Prime working age	Read and write	Farming	> 1	Yes	No	6 months	2001 t0 3000	1, 2, 3, 4, 5, 6	1, 3, 4, 5, 6	1, 4	3, 4, 5	5	Yes	15	No		No		No		5, 12, 1	No	1	No	0	No	0	NA	NA	No					No	0	NA	NA	No	0	NA	NA	B, E	B	Yes
93	Anuak	F	Prime working age	College diploma & above	Govt employee	0	No	No		> 3000	1, 2, 3, 4, 5, 6	1, 2, 3, 4, 6	1, 4	6, 5, 4	2	Yes	1	Yes	1	No		No		12, 5, 1	No	1	Yes	1.1	No	0	NA	NA	No	A, B, D	A, B, D	2 km	1 km	No	0	NA	NA	No	0	NA	NA	B, C, D, E	D	Yes	4
94	Anuak	M	Prime working age	High school	Govt employee	0	No	No		> 3000	3, 4, 5, 6	3, 4, 6	1, 4	3, 4	6	Yes	1	No		No		No		5, 3, 10, 12	No	1	Yes	1.1	No	0	NA	NA	Yes	B, C, D	C, B, D	> 1 km	500m to 1 km	Yes	0.2	Gendi	2015	No	0	NA	NA		D	No	3
95	Anuak	M	Prime working age	College diploma & above	Labourer	0	No	No		> 3000	1, 3, 5, 6	4, 6	1	6, 5, 3	2	Yes	6	No		No		No		3, 1, 5	No	6	No	0	No	0	NA	NA	No					No	0	NA	NA	No	0	NA	NA	B, D, E	B	Yes	2
96	Anuak	M	Early working age	College diploma & above	Labourer	0	No	No		> 3000	2, 3, 4, 5, 6	3, 4		6, 5, 3	2	Yes	1	Yes	1	No		No		4, 1, 12, 5	No	1	No	0	No	0	NA	NA	No					No	0	NA	NA	No	0	NA	NA	D, E	D	Yes	3
97	Anuak	M	Prime working age	College diploma & above	Govt employee	0	No	No		> 3000	1, 2, 3, 4, 5, 6	1, 2, 3, 4, 5, 6	1, 4	6, 5, 4	4	Yes	1	Yes	1	No		No		5, 12, 1	No	1	No	0	No	0	NA	NA	No					No	0	NA	NA	No	0	NA	NA	B, C, D, E	D	Yes	4
98	Anuak	F	Prime working age	Illitrate	Dependent	0	No	No		< 500	1, 2, 3, 4, 5, 6	3, 6	1	6, 5, 3	2	No	12	No		No		No		4, 1, 11	No	1	No	0	No	0	NA	NA	No					No	0	NA	NA	No	0	NA	NA	D, E	D	Yes	2
99	Anuak	M	Prime working age	College diploma & above	Govt employee	0	No	No		> 3000						No		No		No		No		5, 12, 1	No	1	Yes	1.6	No	0	NA	NA	Yes	A, B, C, H	A, B, C	1 km	500 m	No	0	NA	NA	No	0	NA	NA		B	Yes	4
100	Anuak	M	Prime working age	High school	farming	> 1	Yes	Yes	6 months	2001 t0 3000	1, 2, 3, 4, 5, 6	3, 4, 5, 6	1, 4	6, 4, 5	2	No	10	Yes	1	No		No		11, 5, 1	No	1	No	0	No	0	NA	NA	No					No	0	NA	NA	No	0	NA	NA	B, C, D, E	B	Yes	1
101	Anuak	F	Early working age	Elementary	Handicraft	0	No	No		1001 to 2000	1, 2, 3, 4, 5, 6	2, 3, 4, 5, 6	1	6, 5, 4	2	No	10	Yes	1	No		No		1, 5, 12, 4	No	6	Yes	0.3	No	0	NA	NA	No	A, B, C	C, A, B	2 km	1 km	No	0	NA	NA	No	0	NA	NA		D	No
102	Anuak	M	Prime working age	High school	Labourer	0	No	No		2001 t0 3000	1, 2, 3, 4, 5, 6	2, 3, 5, 6	1, 4	2, 6, 3	6	Yes	1	Yes	1	No		No		5, 12	Yes	4	Yes	4.7	No	0	NA	NA	No	A, B, C	C, A, B	3 km	2 km	No	0	NA	NA	No	0	NA	NA	B, C, D, E	D	Yes	4
103	Anuak	F	Prime working age	Illitrate	farming	0.26 to 0.5	Yes	No	2 months	< 500	1, 2, 3, 4, 5, 6	1, 2, 3, 4, 5, 6	1, 3, 4	6, 3, 5	5	Yes	3	No		Yes	1	No		11, 5, 3, 1	No	2	No	0	No	0	NA	NA	No					No	0	NA	NA	No	0	NA	NA	B, C, D, E	B	Yes	4
104	Anuak	F	Prime working age	Illitrate	farming	< 0.25	No	No		501 to1000	1, 2, 3, 4, 5, 6	1, 2, 3, 4, 5, 6	1	3, 4, 1	6	Yes	3	Yes	1	No		No		11, 5, 1	No	1	No	0	No	0	NA	NA	No					No	0	NA	NA	No	0	NA	NA	D, E	B	Yes	4
105	Anuak	M	Prime working age	College diploma & above	Govt employee	0	No	No		> 3000	1, 2, 3, 4, 5, 6	1, 3, 4, 5, 6	1, 4	1, 3, 4	6	Yes	1	Yes	1	No		No		5, 12, 1	No	1	No	0	No	0	NA	NA	No					No	0	NA	NA	No	0	NA	NA	B, C, D, E	D	Yes	1
106	Nuer	M	Prime working age	Elementary	Pastoralism	0	Yes	No	2 months	1001 to 2000	3, 5, 6	3, 6	1	6, 5, 3	4	Yes	5	Yes	1	Yes	5	No		4, 1, 2	No	3	Yes	15.6	No	0	NA	NA	Yes	A, B, C, D	D, C, B	1 km	500 m	No	0	NA	NA	Yes	2	from the grazing ground	2007	D, E	B	Yes	9
107	Nuer	M	Prime working age	Read and write	Pastoralist	0	No	No		1001 to 2000	2, 3, 5, 6	2, 3, 6	1, 3, 4	5, 6, 3	2	No		No		No		No		5, 4, 1	No	3	Yes	14.2	No	0	NA	NA	Yes	A, B, C, D	B, A, D	2 km	1 km	Yes	1	Gororsa	2010	No	0	NA	NA	C, D, E	B	Yes	1, 9
108	Nuer	M	Prime working age	Illitrate	Pastoralist	0	No	No		1001 to 2000	2, 3, 4, 5, 6	2, 3, 5, 6	1, 3, 4	5, 6, 3	2	No		Yes	1	Yes	2	Yes	1	1, 5, 2, 4	No	7	Yes	18.6	Yes	0.5	2004	grazing field	Yes	A, C, D	D, A, C	4 km	1 km	Yes	0.5	Gororsa	2004	Yes	2.5	grazing field	2009	C, D, E	B	Yes	2
109	Nuer	F	Prime working age	Elementary	Pastoralist	0	No	No		1001 to 2000	2, 3, 5, 6	3, 6	1, 4	6, 5, 3	2	No		No		Yes	1	Yes	1	5, 1, 2, 4	No	3	Yes	14.5	No	0	NA	NA	Yes	B, C, D	B, D, C	2 km	500 m	No	0	NA	NA	No	0	NA	NA	D, E	B	Yes	2
110	Nuer	F	Prime working age	Elementary	farming	0.51 to 0.75	Yes	No	3 months	< 500	3, 4, 5, 6	3, 4, 6	1, 4	6, 5, 3	2	No		No		No		Yes	1	1, 2, 4	No	8	Yes	4	No	0	NA	NA	Yes	A, C, D	C, A, D	2 km	500 m	Yes	1	Gendi	2005	No	0	NA	NA	B, C, D, E	D	Yes	1
111	Nuer	M	Prime working age	High school	Pastoralist	0	No	No		1001 to 2000	2, 3, 5, 6	2, 3, 6	1, 3, 4	5, 6, 3	2	No		Yes	1	Yes	1	No		1, 5, 2, 4	No	3	Yes	13	No	0	NA	NA	Yes	A, B, C, D	C, D, A	3 km	1 km	Yes	1	Gendi	2008	No	0	NA	NA	B, C, D, E	B	Yes	1
112	Nuer	M	Prime working age	Read and write	Agro-Pastoralist	0.76 to 1	Yes	No	3 months	501 to1000	2, 3, 5, 6	2, 3, 5, 6	1, 3, 4	5, 6, 3	2	No		No		No		No		5, 1, 2, 4	No	3	Yes	15	No	0	NA	NA	Yes	A, C, D	D, C, Z	3 km	1 km	Yes	1.5	Gendi	2009	No	0	NA	NA	B, D, E	B	Yes	1
113	Nuer	M	Prime working age	Read and write	farming	0.51 to 0.75	Yes	No	4 months	501 to1000	3, 5, 6	3, 6	1, 3, 4	5, 6, 3	5	Yes	3	Yes	1	Yes	2	No		5, 1, 4	No	3	Yes	6	No	0	NA	NA	Yes	A, B, C, D	D, C, A	4 km	1 km	No	0	NA	NA	No	0	NA	NA	C, D, E	B	Yes	2
114	Nuer	F	Prime working age	Illitrate	Pastoralist	0	No	No		1001 to 2000	2, 3, 5, 6	2, 3, 6		5, 6, 3	3	No		No		No		No		4, 1, 2	No	2	Yes	10.8	No	0	NA	NA	Yes	B, C, D	D, C, B	1 km	closeby	No	0	NA	NA	No	0	NA	NA	B, C, D, E	C	Yes	1
115	Nuer	M	Prime working age	Read and write	Pastoralist	0	No	No		1001 to 2000	2, 3, 5, 6	2, 3, 5	1, 4	5, 6, 3	2	No		No		No		No		5, 1, 4, 2	No	3	Yes	15.2	No	0	NA	NA	Yes	A, B, C, D	D, B, A	2 km	500 m	No	0	NA	NA	No	0	NA	NA		D	Yes	2
116	Nuer	M	Prime working age	Read and write	Pastoralist	0	No	No		501 to1000	2, 3, 5, 6	2, 4, 5, 6	1, 3, 4	5, 6, 3	4	Yes		No		Yes	5	No		1, 4, 2	No	2	Yes	11.5	No	0	NA	NA	Yes	A, B, C, D	D, C, B	3 km	500 m	Yes	0.5	Gendi	2009	No	0	NA	NA	C, D, E	B	Yes	1
117	Nuer	M	Prime working age	High school	Student	0	No	No		< 500	2, 3, 4, 5, 6	2, 3, 6	1	6, 5, 3	2	Yes	3	Yes	1	No		No		5, 1, 4, 2, 7	No		No	0	No	0	NA	NA	No					No	0	NA	NA	No	0	NA	NA	C, D, E	D	Yes	1
118	Nuer	F	Prime working age	College diploma & above	Govt employee	0	No	No		1001 to 2000	2, 3, 6	2, 6		6, 3, 2	4	Yes	3	Yes	1	No		No		1, 5, 2	No		No	0	No	0	NA	NA	No					No	0	NA	NA	No	0	NA	NA	C, D, E	D	Yes	1
119	Nuer	M	Prime working age	Illitrate	Pastoralist	0	No	No		1001 to 2000	2, 3, 4, 5, 6	2, 3, 5, 6	1, 3, 4	5, 6, 3	4	No		No		Yes	2	No		1, 5, 2, 4	No	3	Yes	13.2	No	0	NA	NA	Yes	A, B, C, D	D, C, B	3 km	1 km	No	0	NA	NA	Yes	3	from grazing field	2009	C, D	B	Yes	2
120	Nuer	M	Prime working age	College diploma & above	Govt employee	0	No	No		501 to1000	2, 3, 5, 6	2, 6		6, 5, 3	4	Yes	3	Yes	1	No		No		3, 1, 2, 4	No		No	0	No	0	NA	NA	No					No	0	NA	NA	No	0	NA	NA	D, E	D	Yes	5
121	Nuer	M	Prime working age	Read and write	Pastoralist	0	No	No		No Data	2, 3, 6	2, 3, 6	1, 4	5, 6, 3	4	No		No		No		No		5, 1, 2	No	8	Yes	9.7	No	0	NA	NA	Yes	A, B, C, D	D, B, C	3 km	1 km	Yes	1	Gendi	2006	No	0	NA	NA	C, D, E	B	Yes	1
122	Nuer	M	Prime working age	Elementary	farmer	0.51 to 0.75	Yes	No	3 months	501 to1000	3, 4, 5, 6	3, 6	1, 4	5, 3, 6	4	No		No		No		Yes	1	5, 1, 2	No	1, 3	Yes	10.5	No	0	NA	NA	Yes	A, B, C, D	D, B, C	2 km	1 km	No	0	NA	NA	No	0	NA	NA	C, D, E	B	Yes	2
123	Nuer	M	Prime working age	Read and write	farmer	0.51 to 0.75	Yes	No	4 months	1001 to 2000	2, 3, 5, 6	3, 5, 6	1, 4	5, 6, 3	2	No		No		No		No		4, 1	No	3	No	0	No	0	NA	NA	No					No	0	NA	NA	No	0	NA	NA	C, D, E	B	Yes	2
124	Nuer	M	Prime working age	College diploma & above	Govt employee	0	No	No		1001 to 2000	3, 4, 5, 6	2, 3, 6	1, 3, 4	5, 6, 3	2	Yes	3	Yes	1	No		Yes	1	5, 1, 4	No	8	No	0	No	0	NA	NA	No					No	0	NA	NA	No	0	NA	NA	D, E	D	Yes	2
125	Nuer	M	Prime working age	Illitrate	farmer	0.76 to 1	Yes	No	5 months	1001 to 2000	3, 5, 6	3, 6	1, 4	5, 6, 3	5	No		No		No		No		5, 1, 2	No	8	No	0	No	0	NA	NA	No					No	0	NA	NA	No	0	NA	NA	C, D, E	B	Yes	2
126	Nuer	M	Prime working age	Elementary	Pastoralism	0.51 to 0.75	Yes	No	3 months	< 500	2, 3, 4, 5, 6	3, 5, 6	1, 3, 4	5, 6, 3	2	No		No		No		No		1, 2	No	3	Yes	8	No	0	NA	NA	Yes	A, B, C, D	D, B, C	1 km	500 m	Yes	1	Gendi	2010	Yes	0.5	from the stable	2008	D, E	B	Yes	2
127	Nuer	M	Prime working age	Illitrate	farmer	0.51 to 0.75	Yes	No	2 months	< 500	2, 3, 5, 6	2, 3, 5, 6	1, 3, 4	5, 6, 3	2	No		No		No		No		1, 4, 2	No	3	No	0	No	0	NA	NA	No					No	0	NA	NA	No	0	NA	NA	C, D, E	B	Yes	2
128	Nuer	M	Prime working age	College diploma & above	Govt employee	0	No	No		2001 t0 3000	2, 3, 4, 5, 6	2, 3, 5, 6	1, 3, 4	5, 6, 3	4	Yes	1	Yes	1	No		No		1, 4, 8, 2, 3, 5	No	3	No	0	No	0	NA	NA	No					No	0	NA	NA	No	0	NA	NA	C, D, E	D	Yes
129	Nuer	F	Prime working age	Read and write	Pastoralism	0	No	No		1001 to 2000	3, 5, 6	3	4	5, 6, 3	2	No		No		No		No		1, 4, 2	No	3	Yes	12	No	0	NA	NA	Yes	A, C, D	D, C, A	2 km	500 m	No	0	NA	NA	No	0	NA	NA	C, D, E	B	Yes	2
130	Nuer	M	Prime working age	Elementary	Pastoralism	0	No	No		No Data	2, 3, 4, 5, 6	2, 3, 5, 6	1, 3, 4	6, 5, 3	2	No		No		No		No		1, 2, 4, 3	No	3	Yes	16	No	0	NA	NA	Yes	A, B, C, D	D, C, B	2 km	1 km	No	0	NA	NA	No	0	NA	NA	C, D, E	B	Yes	1
131	Nuer	M	Prime working age	High school	Dependent	0	No	No		< 500	2, 3, 5, 6	2, 3, 6	1, 4	5, 6, 3	2	Yes	3	Yes	1	No		No		1, 4, 2	No		Yes	3.5	No	0	NA	NA	Yes	A, B, C, D	C, D, B	1 km	500 m	No	0	NA	NA	No	0	NA	NA	D, E	B	Yes	2
132	Nuer	F	Prime working age	Read and write	Pastoralism	0	No	No		501 to1000	2, 3, 5, 6	2, 3, 6	1, 4	6, 5, 3	4	No		No		No		No		5, 4, 1	No	2	Yes	11.8	No	0	NA	NA	Yes	A, B, C, D	D, C, A	2 km	1 km	Yes	1	Gendi	2009	Yes	0.5	grazing field	2006	D, E	B	Yes	1
133	Nuer	M	Prime working age	Illitrate	Pastoralism	0	No	No		501 to1000	2, 3, 5, 6	3, 5, 6	1, 3, 4	5, 6, 3		No		No		No		No		1, 4, 2	No	3	Yes	11.5	No	0	NA	NA	Yes	A, B, C, D	D, B, C	3 km	1 km	No	0	NA	NA	No	0	NA	NA	C, D, E	B	Yes	2
134	Nuer	M	Prime working age	College diploma & above	Govt employee	0	No	No		2001 t0 3000	2, 3, 5, 6	2, 3, 6	1	5, 6, 3	2	No		No		No		No		1, 4, 2	No	2	No	0	No	0	NA	NA	No					No	0	NA	NA	No	0	NA	NA	D, E	D	Yes	1
135	Nuer	M	Prime working age	College diploma & above	Govt employee	0	No	No		2001 t0 3000	3, 5, 6	3, 6	1, 4	5, 6, 3	4	Yes	3	Yes	1	Yes	5	No		1, 4, 2, 5, 8	No	3	No	0	No	0	NA	NA	No					No	0	NA	NA	No	0	NA	NA	D, E	D	Yes	1
136	Nuer	M	Prime working age	Elementary	Pastoralism	0	No	No		1001 to 2000	2, 3, 5, 6	2, 3, 5, 6	1, 4	5, 6, 3	2	No		No		No		No		1, 4, 2	No	7, 8	Yes	14.3	No	0	NA	NA	Yes	A, B, C, D	D, C, B	2 km	500 m	Yes	1	don't know	2005	No	0	NA	NA	D, E	B	Yes	2
137	Nuer	M	Prime working age	College diploma & above	Govt employee	0	No	No		2001 t0 3000	2, 3, 5, 6	2, 3, 6	1, 4	5, 6, 3	2	Yes	3	Yes	1	Yes	1	No		5, 1, 2, 4	No	8	No	0	No	0	NA	NA	No					No	0	NA	NA	No	0	NA	NA	D, E	D	Yes	1
138	Nuer	M	Prime working age	College diploma & above	Govt employee	0	No	No		2001 t0 3000	3, 5, 6	3, 5, 6	1, 4	5, 6, 3	2	Yes	3	Yes	1	No		No		5, 1, 2, 4	No	3	No	0	No	0	NA	NA	No					No	0	NA	NA	No	0	NA	NA	D, E	D	Yes	2
139	Nuer	M	Prime working age	Illitrate	Pastoralism	0	No	No		1001 to 2000	2, 3, 6	2, 3, 6	1, 4	6, 3	5	No	12	Yes	2	Yes	2	No		2, 4, 9	No	3	Yes	14.3	Yes	0.5	2004	grazing field	Yes	A, B, C, D	D, C, B	4 km	1 km	No	0	NA	NA	No	0	NA	NA	C, D, E	D	Yes	2
140	Nuer	M	Prime working age	Illitrate	Pastoralism	0	No	No		No Data	2, 3, 4, 5, 6	2, 3, 4, 5, 6	1, 3, 4	5, 6, 3	5	No		No		Yes	5	Yes	1	1, 4, 5	No	2	Yes	13.5	No	0	NA	NA	Yes	A, B, C, D	D, B, C	3 km	1 km	Yes	1.5	Gendi	2006	Yes	1	grazing field	2007	C, D, E	B	Yes	1
141	Nuer	M	Prime working age	Elementary	Pastoralism	0	No	No		501 to1000	2, 3, 5, 6	3, 6	4	5, 6, 3	2	No	12	No		No		No		5, 1	No	3	Yes	9.8	No	0	NA	NA	Yes	A, C, D	D, A, C	3 km	1 km	Yes	1.5	Gendi	2009	No	0	NA	NA	B, C, E	B	No
142	Nuer	M	Prime working age	Read and write	Govt employee	0	No	No		501 to1000	2, 3, 5, 6	3, 6	1, 4	5, 6, 3	2	No	2	Yes	1	No		No		5, 1, 7	No	2	No	0	No	0	NA	NA	No					No	0	NA	NA	No	0	NA	NA	D, E	B	No
143	Nuer	M	Prime working age	Illitrate	Pastoralism	0	No	No		501 to1000	3, 4, 5, 6	3, 5, 6	1, 3, 4	5, 6, 3	4	No		No		No		Yes	1	5, 2, 4	No	1, 3	Yes	8.5	No	0	NA	NA	Yes	A, B, C, D	D, A, C	3 km	1 km	Yes	0.5	Gororsa	2009	No	0	NA	NA	C, D, E	B	No
144	Nuer	M	Early working age	High school	Dependent	0	No	No		501 to1000	3, 5, 6	3, 5, 6	1, 3, 4	5, 6, 3	4	Yes	3	Yes	1	No		No		5, 4, 1	No	4	No	0	No	0	NA	NA	No					No	0	NA	NA	No	0	NA	NA	C, D, E	B	Yes	1
145	Nuer	F	Prime working age	College diploma & above	Govt employee	0	No	No		1001 to 2000	2, 5, 6	3, 6	1, 4	5, 3, 6	4	Yes	3	Yes	1	No		Yes	1	5, 2, 3	No	7, 8	No	0	No	0	NA	NA	No					No	0	NA	NA	No	0	NA	NA	C, D, E	B	No
146	Nuer	M	Prime working age	College diploma & above	Govt employee	0	No	No		501 to1000	3, 5, 6	3, 6	1, 4	5, 6, 3	4	Yes	3	Yes	1	Yes	3	No		1, 5, 2	No		No	0	No	0	NA	NA	No					No	0	NA	NA	No	0	NA	NA	C, D, E	B	No
147	Nuer	M	Prime working age	Read and write	Farmer	0.51 to 0.75	Yes	No	4 months	501 to1000	3, 5, 6	3, 6	1, 4	6, 5, 3	2	No		No		No		No		5, 1, 4, 2	No	3	No	0	No	0	NA	NA	No					No	0	NA	NA	No	0	NA	NA	C, D, E	B	Yes	2
148	Nuer	F	Prime working age	Elementary	Farmer	0.51 to 0.75	Yes	No	2 months	501 to1000	3, 5, 6	3, 6	1, 4	5, 6, 3	2, 4	No		No		No		Yes	1	5, 1, 7, 4	No	3	No	0	No	0	NA	NA	No					No	0	NA	NA	No	0	NA	NA	C, D, E	B	Yes	1
149	Nuer	M	Prime working age	High school	Farmer	0.26 to 0.5	Yes	No	2 months	< 500	2, 3, 5, 6	3		6, 3, 5	5	No		Yes	1	Yes	1	No		1, 4, 2	No	5	No	0	No	0	NA	NA	No					No	0	NA	NA	No	0	NA	NA	B, C, D	B	Yes	2
150	Nuer	M	Prime working age	Elementary	Farmer	0.51 to 0.75	Yes	No	3 months	1001 to 2000	3, 4, 5, 6	3, 6	4	5, 3, 6	4	No		No		No		Yes	1	5, 1, 2	No	1, 2	No	0	No	0	NA	NA	No					No	0	NA	NA	No	0	NA	NA	C, D, E	B	Yes	1
151	Nuer	M	Prime working age	Elementary	Pastoralism	0	No	No		501 to1000	2, 3, 4, 5, 6	2, 3, 5, 6	1, 4	5, 6, 3	2	No		No		No		Yes	1	5, 1, 2	No	2	Yes	7	No	0	NA	NA	Yes	A, B, C, D	D, B, C	3 km	1 km	Yes	0.5	Gororsa	2006	No	0	NA	NA	D, E	B	Yes	1
152	Nuer	M	Prime working age	Illitrate	Farmer	0.51 to 0.75	Yes	No	4 months	501 to1000	2, 3, 4, 6		1, 4	5, 3, 6	2, 4	No		Yes	1	No		No		1, 4, 2, 5	No	3	No	0	No	0	NA	NA	No					No	0	NA	NA	No	0	NA	NA	D, E	B	Yes	2
153	Nuer	M	Prime working age	Read and write	Farmer	0.51 to 0.75	Yes	No	4 months	501 to1000	2, 3, 5, 6	2, 3, 5, 6	1, 5, 6	6, 5, 3	6	No		No		No		No		5, 1, 4, 2	No	2	No	0	No	0	NA	NA	No					No	0	NA	NA	No	0	NA	NA	B, C, D, E	B	No
154	Nuer	M	Prime working age	Illitrate	Pastoralism	0	No	No		< 500	3, 5, 6	3, 6	1, 6	6, 3, 5	4, 2	No		No		Yes	2	No		1, 2, 5	No	1, 3	Yes	8.9	No	0	NA	NA	Yes	A, B, C, D	D, C, A	2 km	1 km	No	0	NA	NA	No	0	NA	NA	D, E	B	No
155	Nuer	M	Prime working age	Illitrate	Pastoralism	0	No	No		501 to1000	3, 4, 5, 6	3, 5, 6	1, 5, 6	6, 5, 3	2	No		No		No		No		5, 1	No	3	Yes	9.7	Yes	0.5	2005	grazing field	Yes	A, B, C, D	D, B, C	5 km	1 km	No	0	NA	NA	No	0	NA	NA	D, E	B	No
156	Nuer	M	Prime working age	College diploma & above	Govt employee	0	No	No		501 to1000	2, 3, 4, 5, 6	2, 3, 5, 6	1, 3, 4	6, 5, 4	6	Yes	3	Yes	1	No		No		5, 1, 2, 4	No	1, 3	No	0	No	0	NA	NA	No					No	0	NA	NA	No	0	NA	NA	B, C, D, E	B	No
157	Nuer	F	Prime working age	High school	Dependent	0	No	No		501 to1000	3, 6	3		6, 3	2	No		No		No		No		1, 4	No	3	No	0	No	0	NA	NA	No					No	0	NA	NA	No	0	NA	NA	D, E	B	Yes	1
158	Nuer	M	Prime working age	Illitrate	Pastoralism	0	No	No		501 to1000	2, 3, 5, 6	2, 3, 6	1, 4	6, 3, 5	2	No		No		Yes	2	Yes	1	5, 1, 4	No	1, 3	Yes	8.1	No	0	NA	NA	Yes	A, B, C, D	C, D, A	2 km	1 km	No	0	NA	NA	No	0	NA	NA	B, C, D, E	B	Yes	2
159	Nuer	F	Prime working age	Elementary	Pastoralism	0	No	No		501 to1000	3, 5, 6	3, 6		6, 3, 5	2	No		No		No		No		5, 1	No	2	Yes	10.5	No	0	NA	NA	Yes	B, C, D	C, D, B	3 km	2 km	Yes	0.5	don't know	2015	No	0	NA	NA	B, C, D, E	B	Yes	2
160	Nuer	M	Prime working age	Illitrate	Agro-Pastoralism	0.51 to 0.75	Yes	No	3 months	501 to1000	2, 3, 4, 5, 6	2, 3, 6	3, 6	6, 5, 3	5	No		No		Yes	3	No		1, 5, 4	No	3	Yes	7	No	0	NA	NA	Yes	A, C, D	D, C, A	2 km	500 m	Yes	1	Gendi	2010	No	0	NA	NA	C, D, E	B	No
161	Nuer	F	Prime working age	Elementary	Pastoralism	0	No	No		501 to1000	2, 3, 5, 6	3		6, 5, 3	2	No		No		No		No		1, 2	No		Yes	10	No	0	NA	NA	Yes	A, C, D	D, C, A	4 km	1 km	No	0	NA	NA	Yes	1	grazing field	2015	B, D, E	B	Yes	2
162	Nuer	M	Prime working age	College diploma & above	Pastoralism AND Govt employee	0	No	No		501 to1000	2, 3, 4, 5, 6	2, 3, 5, 6	1, 3, 4	6, 5, 3	4	Yes	3	Yes	1	Yes	1	No		5, 3, 1	No	3, 2	Yes	4	No	0	NA	NA	Yes	A, C, D	D, C, A	1 km	500 m	No	0	NA	NA	No	0	NA	NA	E	B	No
163	Nuer	F	Prime working age	Illitrate	Pastoralism	0	No	No		501 to1000	2, 3, 5, 6	3, 6	1, 4	6, 5, 3	2, 3	No		No		No		No		4, 2, 1, 5	No	2	Yes	6	No	0	NA	NA	Yes	A, C, D	D, A, C	2 km	1 km	No	0	NA	NA	No	0	NA	NA	B, D, E	B	Yes	1
164	Nuer	M	Prime working age	College diploma & above	Govt employee	0	No	No		2001 t0 3000	2, 3, 4, 5, 6	2, 3, 5, 6	1, 3, 4	6, 5, 3	4	Yes	3	Yes	1	Yes	3	No		5, 1, 4, 2, 3, 8	No	2	No	0	No	0	NA	NA	No					No	0	NA	NA	No	0	NA	NA	C, D, E	B	No
165	Nuer	M	Prime working age	High school	Pastoralism	0	No	No		501 to1000	3, 5, 6	3, 5, 6	1, 3, 4	5, 6, 3	2	Yes	3	Yes	1	Yes	2	No		1, 4, 2, 3	No	3	Yes	13.4	No	0	NA	NA	Yes	A, B, C, D	D, B, C	2 km	1 km	Yes	1	Gororsa	2010	No	0	NA	NA	D, E	B	Yes	2
166	Nuer	F	Prime working age	Read and write	Pastoralism	0	No	No		501 to1000	2, 3, 5, 6	2, 3, 5	1, 5	5, 6, 3	4	Yes	3	Yes	1	Yes	1	Yes	1	5, 1, 2	No	3, 8	Yes	14	Yes	0.5	2005	grazing field	Yes	A, B, C, D	D, B, C	3 km	1 km	Yes	0.5	Gororsa	2009	No	0	NA	NA	C, D, E	B	Yes	2
167	Nuer	M	Prime working age	College diploma & above	Govt employee	0	No	No		1001 to 2000	2, 3, 4, 6	2, 3, 6	1, 4	5, 6, 3	4, 5	No		No		No		Yes	1	5, 1, 2, 3	No	1, 2	No	0	No	0	NA	NA	No					No	0	NA	NA	No	0	NA	NA	C, D, E	B	Yes	2
168	Nuer	M	Prime working age	Read and write	Pastoralism	0.51 to 0.75	Yes	No	4 months	501 to1000	2, 3, 5, 6	2, 3, 6	4	6, 5, 3	4, 5	No		No		Yes	3	Yes	1	5, 1, 9, 2	No	2	No	0	No	0	NA	NA	No					No	0	NA	NA	No	0	NA	NA	B, C, D, E	B	Yes	9
169	Nuer	M	Prime working age	Read and write	Agro-Pastoralism	0.51 to 0.75	Yes	No	2 months	501 to1000	2, 3, 5, 6	3, 5, 6	1, 3, 4	5, 6, 3	2	No		No		Yes	2	Yes	1	3, 1, 5,	No	2	Yes	12.9	Yes	0.5	2006	while it was lost in the forest	Yes	C, D	D, C	4 km	1 km	Yes	1	Gendi	2010	Yes	2	grazing field	2002	C, E	B	Yes	2
170	Nuer	M	Prime working age	High school	Pastoralism	0	No	No		501 to1000	3, 5, 6	3, 6	1, 4	6, 3, 5	2	No	12	No		No		No		5, 1	No	2	Yes	10	No	0	NA	NA	Yes	A, B, C, D	D, C, B	1 km	500 m	No	0	NA	NA	No	0	NA	NA	C, D, E	B	Yes	1
171	Nuer	M	Prime working age	Read and write	Pastoralism	0	No	No		< 500	2, 3, 5, 6	3, 5, 6	1, 3, 4	6, 5, 3	2	No	10	No		Yes	5	No		1, 5, 4, 2	No	2	Yes	11.3	No	0	NA	NA	Yes	A, B, C, D	D, C, B	3 km	500 m	Yes	1	Don't know	2014	No	0	NA	NA	B, C, D, E	B	Yes	1, 2
172	Nuer	M	Prime working age	High school	Dependent	0	No	No		< 500	3, 5, 6	3, 6		6, 3, 5	4	No		No		No		No		1, 4	No	2	No	0	No	0	NA	NA	No					No	0	NA	NA	No	0	NA	NA	C, D, E	B	Yes	7
173	Nuer	F	Prime working age	Illitrate	Pastoralism	0	No	No		501 to1000	3, 5, 6	3, 6	4	5, 6, 3	2	No		No		No		No		1, 2, 4, 5	No	2	Yes	10.8	No	0	NA	NA	Yes	A, C, D	D, C, A	3 km	2 km	No	0	NA	NA	No	0	NA	NA	C, D, E	B	Yes	2
174	Nuer	M	Prime working age	College diploma & above	Govt employee	0	No	No		2001 t0 3000	2, 3, 5, 6	2, 3, 6	1	6, 5, 3	4, 2	Yes	3	Yes	1	No		No		2, 1, 4	No	1	No	0	No	0	NA	NA	No					No	0	NA	NA	No	0	NA	NA	D, E	D	No
175	Nuer	M	Prime working age	Illitrate	Labourer	0	No	No		501 to1000	2, 3, 5, 6	3, 6		6, 5, 3	2	No	2, 4	No		No		Yes	3	3, 4, 5	No		No	0	No	0	NA	NA	No					No	0	NA	NA	No	0	NA	NA	B, D, E	D	No
176	Gambella town	M	Mature working age	College diploma & above	Govt employee	0	No	No		> 3000	1, 2, 3, 4, 5, 6	3, 4, 5, 6	1, 3, 4	3, 6, 4	6	No	10	No		No		Yes	4	3	Yes	4	Yes	2.4	No	0	NA	NA	No	B, C		3 km	1 km	Yes	0.2	Gendi	2015	No	0	NA	NA	B, C, D, E	B	Yes	2
177	Gambella town	M	Prime working age	Elementary	Employee of a private company	< 0.25	Yes	No	3 months	2001 t0 3000	1, 2, 3, 4, 5, 6	1, 3, 4, 5, 6	1, 3, 4	3, 5, 4	6	Yes	6	No		No		No		5, 1, 3	Yes	4	No	0	No	0	NA	NA	No					No	0	NA	NA	No	0	NA	NA	C, D, E	B	Yes	4
178	Gambella town	M	Prime working age	College diploma & above	Govt employee	0	No	No		> 3000	1, 3, 4, 5, 6	3, 4		5, 6, 3	5	Yes	1	Yes	1	No		Yes	3	4, 3, 5	No		No	0	No	0	NA	NA	No					No	0	NA	NA	No	0	NA	NA	B, D, E	D	Yes	5
179	Gambella town	F	Early working age	High school	Dependent	0	No	No		< 500	1, 2, 3, 4, 5, 6			5, 3, 6	5	No		No		No		No		1, 3	No		No	0	No	0	NA	NA	No					No	0	NA	NA	No	0	NA	NA	A, D, E	D	Yes
180	Gambella town	F	Prime working age	College diploma & above	Govt employee	0	No	No		> 3000	1, 2, 3, 4, 5, 6	3		6, 5, 4	5	Yes	1	No		No		No		1, 3	No	9	No	0	No	0	NA	NA	No					No	0	NA	NA	No	0	NA	NA	D, E	D	No	3
181	Gambella town	M	Prime working age	High school	trader	0	No	No		> 3000	1, 2, 3, 4, 5, 6	3, 4, 6	1	3, 6, 5	6	Yes	1	Yes	3	No		Yes	5	3, 4, 5	No	2	Yes	1.2	No	0	NA	NA	No	A, B, C	C, B, A	2 km	1 km	Yes	0.2	while giving birth	2014	No	0	NA	NA	C, D, E	B	No	3
182	Gambella town	F	Prime working age	Illitrate	Dependent	0	No	No		< 500	1, 2, 3, 4, 5, 6	3, 4, 6		6, 6, 4	5	No	13	No		No		Yes	6	5, 12, 4	Yes	4	No	0	No	0	NA	NA	No					No	0	NA	NA	No	0	NA	NA	B, C, D, E	B	Yes	2
183	Gambella town	M	Prime working age	College diploma & above	Govt employee	0	No	No		> 3000	1, 2, 3, 4, 5, 6	3, 4, 5, 6	1	3, 6, 5	6	Yes	1	Yes	1	No		No			Yes	4	No	0	No	0	NA	NA	No					No	0	NA	NA	No	0	NA	NA	B, D, E	B	Yes	4
184	Gambella town	M	Early working age	High school	Dependent	0	No	No		< 500	2, 4, 5, 6	3, 4, 6	1	6, 3, 5	6	No	2, 4	No		No		No		5, 3, 1	Yes	4	No	0	No	0	NA	NA	No					No	0	NA	NA	No	0	NA	NA	B, C, D, E	B	Yes	4
185	Gambella town	M	Early working age	College diploma & above	Dependent	0	No	No		< 500	1, 2, 3, 4, 5, 6	3, 4, 6		3, 4, 6	6	Yes	1	Yes	1	No		No		5, 11, 4	No	2	No	0	No	0	NA	NA	No					No	0	NA	NA	No	0	NA	NA	B, C, D, E	B	Yes	2
186	Gambella town	M	Prime working age	High school	self-employed	0	No	No		2001 t0 3000	1, 3, 4, 5, 6	1, 3, 4, 6	1	6, 3, 4	2	Yes	6	No		No		No		5, 1, 3, 11,	No	2	No	0	No	0	NA	NA	No					No	0	NA	NA	No	0	NA	NA	B, C, D, E	D	Yes	4
187	Gambella town	M	Prime working age	Read and write	farming	> 1	Yes	No	6 months	> 3000	1, 2, 3, 4, 5, 6	3, 6	1	3, 5, 6	6	No	2, 4	No		No		No		15	No	2, 3	No	0	No	0	NA	NA	No					No	0	NA	NA	No	0	NA	NA	B, D, E	B	No	3
188	Gambella town	M	Prime working age	Read and write	farming	> 1	Yes	No	6 months	> 3000	1, 2, 3, 4, 5, 6	3, 4, 5, 6	1, 3, 4	3, 6, 1	6	Yes	1	Yes	1	No		Yes	2	1, 11, 5	Yes	4	Yes	8.7	No	0	NA	NA	No	A, B, C	C, B, A	5 km	2 km	Yes	1.5	Gendi, Gororsa, giving birth	Various times	Yes	6	from faraway grazing area	2009	B, D, E	B	Yes	2
189	Gambella town	F	Prime working age	College diploma & above	Govt employee	0	No	No		> 3000	1, 2, 3, 4, 5, 6	3, 4, 5, 6		6, 3, 2	6	No		No		No		No		1, 11, 5	Yes	4	No	0	No	0	NA	NA	No					No	0	NA	NA	No	0	NA	NA	D, E	B	Yes
190	Gambella town	F	Prime working age	Elementary	trader	0	No	No		> 3000	1, 2, 3, 4, 5, 6			6, 5, 3	2	No	2	No		No		Yes	2	15	No	9	No	0	No	0	NA	NA	No					No	0	NA	NA	No	0	NA	NA	A, B, C, D	D	Yes	2
191	Gambella town	F	Prime working age	High school	Govt employee	0	No	No		> 3000	1, 2, 3, 4, 5, 6	3, 4		3, 6, 4	5	Yes	9	Yes	1	No		No		1, 11, 5	Yes	2	No	0	No	0	NA	NA	No					No	0	NA	NA	No	0	NA	NA	D, E	B	Yes	2
192	Gambella town	F	Prime working age	Elementary	trader	0	No	No		> 3000	3, 6			6, 5, 3	2	No	2, 4	Yes	1	No		No		1	No		No	0	No	0	NA	NA	No					No	0	NA	NA	No	0	NA	NA	C, D	A	No	10
193	Gambella town	M	Prime working age	College diploma & above	Govt employee	0	No	No		> 3000	1, 3, 4, 6	3, 4, 6	1	6, 3, 4	6	Yes	9	No		No		No		10, 16, 4	No	9	No	0	No	0	NA	NA	No					No	0	NA	NA	No	0	NA	NA	E	B	Yes	4
194	Gambella town	M	Prime working age	High school	trader	0	No	No		> 3000	1, 2, 3, 4, 5, 6	3	1	6, 5, 3	2	No	2	No		No		No		1	No	9	No	0	No	0	NA	NA	No					No	0	NA	NA	No	0	NA	NA	C, D, E	D	Yes	4
195	Gambella town	F	Prime working age	College diploma & above	trader	0	No	No		2001 t0 3000	1, 2, 3, 4, 5, 6			6, 3, 5	2	No	13	No		No		No		4	No	6	No	0	No	0	NA	NA	No					No	0	NA	NA	No	0	NA	NA	C, D, E	D	Yes	6
196	Gambella town	M	Prime working age	High school	Pastoralism	0	No	No		> 3000	1, 2, 3, 4, 5, 6	3, 4, 5, 6	1, 3, 4	3, 4, 6	6	Yes	3	Yes	1	No		No		1	No	9	Yes	4.4	No	0	NA	NA	Yes	A, B, C	C, A, B	5 km	3 km	Yes	0.2	Don't know	2015	No	0	NA	NA		B	Yes	2
197	Gambella town	F	Prime working age	High school	trader	0	No	No		2001 t0 3000	1, 2, 4, 5			6, 5, 3	3	No	11	No		Yes	3	Yes	2	15	No	2	No	0	No	0	NA	NA	No					No	0	NA	NA	No	0	NA	NA	B, C, D, E	D	Yes	2
198	Gambella town	M	Prime working age	High school	Dependent	0	No	No		< 500	2, 3, 4, 5, 6	3, 4, 5, 6	1	3, 6, 4	6	Yes	1	Yes	1	No		No		4, 5, 3, 11	Yes	4	No	0	No	0	NA	NA	No					No	0	NA	NA	No	0	NA	NA	B, D, E	B	Yes	2
199	Gambella town	F	Prime working age	College diploma & above	Govt employee	0	No	No		> 3000	1, 2, 3, 4, 6	3, 4, 6	1, 4	6, 3, 5	6	Yes	1	Yes	3	Yes	2	No		5, 1	Yes	4	No	0	No	0	NA	NA	No					No	0	NA	NA	No	0	NA	NA	B, D, E	B	Yes	4
200	Gambella town	M	Prime working age	College diploma & above	Govt employee	0	No	No		> 3000	3, 4, 5, 6	3, 4, 6	1, 4	6, 4, 3	5	Yes	9	Yes	1	No		No		12, 10, 1, 11	Yes	4	No	0	No	0	NA	NA	No					No	0	NA	NA	No	0	NA	NA	E	B	Yes	4
201	Gambella town	M	Prime working age	College diploma & above	Govt employee	0	No	No		> 3000	1, 2, 3, 4, 6	3, 4	1	6, 3, 4	5	No	2, 4	Yes	1	Yes	2	No		11, 1, 4, 5	No	2	No	0	No	0	NA	NA	No					No	0	NA	NA	No	0	NA	NA	C, D, E	B	Yes	2
202	Gambella town	M	Prime working age	High school	Pastoralism	0	No	No		> 3000	1, 2, 3, 4, 5, 6	3, 4, 5, 6	1, 4	3, 6, 4	6	Yes	3	No		No		No		4, 1	No	9	Yes	19	No	0	NA	NA	No	A, B, C	C, A, B	4 km	3 km	Yes	1	Gendi	2009 and 2015	No	0	NA	NA		B	Yes	1, 2
203	Gambella town	M	Prime working age	College diploma & above	self-employed	0	No	No		> 3000	3, 4, 5, 6	3	1	6, 5, 4	5	Yes	9	Yes	1	No		Yes	2	1	No		No	0	No	0	NA	NA	No					No	0	NA	NA	No	0	NA	NA		D	Yes	2
204	Gambella town	F	Prime working age	High school	self-employed	0	No	No		> 3000	1, 2, 3, 4, 5, 6	1, 3, 4, 6		6, 3, 4	2	No	10	Yes	1	No		No		3, 5	No	2, 9	No	0	No	0	NA	NA	No					No	0	NA	NA	No	0	NA	NA			No
205	Gambella town	F	Prime working age	College diploma & above	Govt employee	0	No	No		> 3000	1, 2, 3, 4, 6	3, 4, 6	1	6, 5, 3	5	Yes	1	Yes	1	Yes	2	No		5, 1	No		No	0	No	0	NA	NA	No					No	0	NA	NA	No	0	NA	NA	B, D, E	D	Yes	4, 2
206	Gambella town	M	Prime working age	College diploma & above	Govt employee	0	No	No		> 3000	3, 4, 5, 6	3, 4, 5, 6	1	3, 6, 4	6	Yes	9, 1, 6	Yes	1	No		No		4, 1, 5	No	9, 10	No	0	No	0	NA	NA	No					No	0	NA	NA	No	0	NA	NA	B, D, E	B	Yes	4
207	Gambella town	F	Prime working age	High school	Govt employee	0	No	No		> 3000	1, 2, 3, 4, 5, 6	3, 4		3, 6	6	Yes	1	Yes	1	No		Yes	2	4, 1,	Yes	4	No	0	No	0	NA	NA	No					No	0	NA	NA	No	0	NA	NA	B, D, E	B	Yes	4
208	Gambella town	F	Prime working age	Illitrate	Dependent	0	No	No		< 500	1, 2, 3, 4, 5, 6	3, 4, 5, 6	1	6, 3, 5	6	Yes	9	No		No		No		11, 5, 1	Yes	4	No	0	No	0	NA	NA	No					No	0	NA	NA	No	0	NA	NA	D, E	B	Yes	4
209	Gambella town	M	Prime working age	Read and write	employee	0	No	No		2001 t0 3000	1, 2, 3, 4, 5, 6	1, 3, 4, 5, 6	1, 3	3, 6, 5	6	Yes	9	Yes	1	No		Yes	7	5, 10, 1, 3	Yes	4, 11	Yes	3.5	No	0	NA	NA	Yes	A, B, C	C, B, A	2 km	1 km	Yes	0.8	mainly Gendi	2013	No	0	NA	NA	B, C, D, E	B	Yes	2
210	Gambella town	M	Prime working age	Read and write	pastoralism	> 1	Yes	No	7 months	> 3000	1, 3, 4, 5, 6	3, 4, 5, 6		3, 5, 4	6	Yes	3	Yes	1	No		Yes	2	3, 5	Yes	4	Yes	25.3	No	0	NA	NA	Yes	A, B, C	C, B, A	4 km	3 km	Yes	1.5	Gororsa, Gendi	various times	Yes	18	from grazing field	2010	B, D, E	B	Yes	2, 4
[truncated: 10 more columns]

## Sheet: Question 14
1	Strongly agree
2	Agree
3	Neutral
4	Disagree
5	Strongly disagree
ID	Q1	Q2	Q3	Q4	Q5	Q6	Q7	Q8	Q9	Q10	Q11	Q12	Q13	Q14	Q15
1	1	2	2	1	2	3	2	3	2	1	1	2	1	2	5
2	1	2	1	2	3	2	2	3	4	1	1	2	2	3	2
3	1	2	1	3	2	3	2	1	3	1	2	1	1	4	5
4	1	2	3	3	2	2	3	4	4	1	2	2	1	4	2
5	2	4	2	3	1	1	3	4	1	1	2	4	1	4	4
6	1	2	2	1	2	2	3	4	3	1	1	4	1	4	1
7	1	2	3	3	2	3	2	3	4	1	1	2	1	4	1
8	1	2	1	4	1	1	2	1	4	1	1	4	1	4	3
9	1	4	2	2	2	2	2	1	2	1	1	4	1	4	4
10	1	4	2	2	2	2	2	1	2	1	1	4	1	4	4
11	1	4	1	2	1	1	2	1	4	1	2	3	1	4	4
12	1	2	2	3	1	3	2	1	4	1	2	2	1	4	2
13	1	4	1	1	2	2	2	2	1	2	1	4	1	2	2
14	1	4	1	1	1	1	4	2	1	2	1	4	2	4	4
15	1	1	2	1	2	3	2	3	4	1	1	2	1	2	1
16	2	4	2	4	1	1	1	1	4	2	1	4	1	4	1
17	2	2	2	3	1	1	2	4	1	1	1	4	1	2	1
18	2	2	3	4	4	4	1	1	4	2	1	5	1	4	1
19	3	2	1	3	1	1	1	4	1	1	1	4	2	4	1
20	1	3	2	2	2	3	2	3	4	2	2	1	1	4	1
21	1	2	2	2	1	1	3	3	4	1	2	1	1	3	4
22	4	2	2	1	1	2	3	3	1	1	2	4	1	1	1
23	3	3	1	2	1	1	2	1	1	1	2	5	1	2	1
24	1	4	1	1	1	1	4	4	2	1	1	5	1	4	1
25	1	2	3	2	3	2	1	2	2	2	1	2	1	4	1
26	3	2	1	1	1	1	2	1	1	1	4	1	1	1	1
27	4	1	2	5	1	1	2	1	5	1	1	5	1	3	1
28	1	2	1	4	1	1	4	2	2	2	1	4	1	3	1
29	4	2	1	4	4	2	1	1	4	1	2	4	2	4	1
30	2	2	1	1	2	3	4	2	4	2	2	2	1	3	2
31	1	2	2	2	3	2	3	2	4	1	2	2	1	5	1
32	1	2	1	3	2	2	3	2	3	2	3	2	2	3	2
33	2	2	1	3	1	3	2	3	4	3	3	1	1	4	1
34	2	4	1	4	2	1	2	1	4	1	2	2	1	2	4
35	1	2	3	2	3	1	3	2	4	2	1	2	1	1	1
36	1	2	1	4	2	4	2	1	5	2	1	5	2	4	2
37	1	2	2	4	2	2	2	2	5	2	5	4	2	4	3
38	1	4	1	4	4	4	1	1	4	4	1	4	1	2	1
39	2	2	2	3	3	2	1	1	4	4	2	5	2	4	1
40	1	1	1	1	1	1	1	1	5	1	1	5	1	4	1
41	1	5	1	1	1	1	4	4	4	1	1	4	2	3	2
42	1	4	1	1	1	1	4	4	4	1	4	2	1	4	1
43	1	5	1	1	1	1	5	4	4	1	4	4	1	4	4
44	4	2	2	2	4	2	2	2	5	2	2	5	2	5	2
45	2	2	2	4	2	2	2	2	5	1	2	5	2	5	1
46	4	3	4	4	4	4	2	2	4	4	4	4	2	4	2
47	4	4	2	2	4	4	2	2	4	2	2	2	2	5	1
48	2	4	2	4	2	2	4	4	2	2	4	2	2	2	2
49	4	2	2	2	4	2	2	2	5	3	2	5	2	4	2
50	3	3	3	3	2	2	2	2	4	4	2	4	2	4	5
51	2	4	3	3	3	3	3	2	4	3	3	3	2	3	4
52	3	3	3	2	2	2	2	2	5	2	2	4	4	3	4
53	1	2	2	2	2	2	2	2	4	4	4	2	4	3	4
54	4	3	3	4	4	3	2	2	5	1	2	2	2	4	5
55	2	2	2	2	2	2	2	2	3	1	4	4	4	2	2
56	1	4	1	1	1	1	4	4	2	1	2	2	2	3	3
57	1	4	1	1	1	1	1	1	4	1	4	4	2	3	2
58	1	4	3	4	2	3	2	2	4	1	1	1	1	3	2
59	1	2	3	3	3	3	2	2	5	2	2	4	2	3	5
60	1	4	3	3	4	3	3	2	3	2	5	2	2	4	2
61	1	2	1	1	1	1	2	2	5	1	1	5	1	4	4
62	2	2	2	5	2	5	2	2	5	2	2	2	2	4	2
63	1	1	3	3	5	5	2	2	5	3	2	3	2	4	2
64	1	5	2	3	1	2	2	2	5	3	3	3	3	4	5
65	1	4	1	1	1	1	1	1	4	2	4	4	2	4	4
66	1	5	1	3	1	1	2	2	4	5	2	2	2	3	2
67	1	5	2	3	2	2	2	4	5	2	2	2	2	3	2
68	1	1	1	2	2	2	3	2	3	2	3	3	2	3	2
69	1	4	2	3	3	3	2	2	5	5	2	3	2	3	2
70	2	1	1	3	4	2	1	1	4	1	1	5	1	3	1
71	2	2	1	2	1	3	1	1	2	1	1	5	1	5	1
72	1	2	2	2	2	2	2	1	5	1	3	3	3	3	4
73	2	2	2	3	2	3	2	1	4	1	1	2	2	4	4
74	1	1	1	1	1	1	1	1	5	1	1	3	1	4	4
75	2	2	1	1	1	1	1	2	3	3	2	3	2	1	5
76	3	2	2	2	2	2	3	3	3	1	1	1	3	3	1
77	4	2	2	2	2	3	2	2	4	4	2	5	2	4	5
78	1	4	1	1	1	1	4	4	1	3	3	3	1	4	4
79	2	4	1	1	1	1	1	1	4	1	3	1	3	3	3
80	1	3	3	3	2	2	2	2	4	3	1	1	4	4	1
81	3	2	3	3	2	3	2	1	5	2	3	1	3	3	3
82	2	2	2	1	1	1	1	1	3	1	1	3	1	4	5
83	2	2	2	2	2	2	2	2	4	1	3	3	3	3	5
84	1	2	1	2	2	1	1	2	4	2	3	3	2	2	4
85	2	2	2	2	1	1	2	3	4	1	1	3	1	4	1
86	1	1	3	2	3	1	1	2	2	3	1	2	2	4	2
87	1	1	1	2	1	3	1	1	4	1	1	4	2	5	1
88	2	2	2	2	2	2	2	2	4	2	2	2	2	2	4
89	1	1	1	1	1	1	1	1	4	1	1	2	2	5	1
90	2	2	3	3	3	3	2	2	4	2	4	2	4	4	4
91	2	2	2	4	5	4	2	1	4	2	2	1	1	1	3
92	1	1	1	1	2	1	1	1	4	3	1	4	2	2	2
93	1	1	1	1	1	1	1	1	4	2	2	2	2	3	4
94	1	2	2	2	2	3	2	1	4	3	3	3	2	5	5
95	1	1	1	1	1	1	1	1	4	1	1	3	2	5	3
96	1	2	2	2	3	3	1	1	5	1	2	2	3	5	5
97	1	2	2	2	2	1	1	2	4	2	2	2	2	2	3
98	2	4	2	2	2	2	2	2	3	2	2	4	2	3	3
99	1	1	1	1	1	1	1	1	5	3	2	5	2	2	4
100	1	2	2	2	2	2	1	1	4	3	2	5	2	2	4
101	1	4	1	1	1	1	1	1	4	1	1	3	3	3	3
102	1	1	2	2	2	2	3	2	4	1	1	1	2	2	4
103	1	1	1	2	1	2	1	1	5	1	1	1	1	2	3
104	2	2	2	1	1	3	1	1	3	1	1	1	1	2	3
105	1	1	1	1	1	1	1	1	4	1	1	1	1	4	4
106	1	2	3	3	3	3	2	2	4	1	1	2	1	3	4
107	1	2	3	2	2	3	3	2	3	1	2	1	1	4	4
108	1	2	3	2	3	2	3	2	3	1	2	2	1	4	1
109	1	3	2	4	4	1	3	3	4	1	1	2	1	2	1
110	1	4	1	1	2	2	3	4	2	1	2	4	2	3	4
111	1	3	2	3	2	3	4	3	4	1	1	2	1	4	1
112	1	3	1	1	1	2	4	2	4	2	2	4	2	4	2
113	1	3	1	1	2	3	4	3	3	1	2	2	2	4	4
114	1	2	3	3	2	3	3	4	4	1	2	1	2	3	3
115	1	2	3	2	1	2	3	4	4	1	2	1	2	4	2
116	1	3	2	2	1	3	2	1	4	1	2	3	2	2	4
117	1	3	2	1	1	3	3	3	4	1	2	2	2	3	3
118	1	2	3	2	2	3	3	2	4	1	1	2	1	4	5
119	2	2	3	2	2	1	1	2	4	1	1	2	1	2	4
120	1	2	3	2	2	2	2	3	4	2	1	1	1	4	5
121	1	2	3	1	3	2	3	2	1	2	1	1	2	2	4
122	1	3	1	1	2	2	4	2	4	1	1	4	1	4	4
123	1	3	1	4	3	1	2	2	2	1	2	4	1	3	1
124	1	3	2	3	3	2	1	3	4	2	2	1	1	3	2
125	1	3	1	1	1	1	2	2	5	1	2	4	1	4	3
126	1	4	1	2	2	1	2	1	1	1	2	4	1	4	4
127	1	4	1	2	2	2	1	4	1	1	2	4	1	3	2
128	1	2	3	3	2	3	2	2	4	1	2	2	1	2	1
129	1	2	2	3	3	3	2	3	4	2	2	2	1	4	4
130	1	2	3	2	2	3	3	4	4	2	2	2	2	2	3
131	1	2	3	3	2	2	3	3	4	2	2	1	1	4	1
132	1	2	3	2	2	4	3	3	4	1	2	1	1	2	2
133	1	2	1	2	1	3	3	2	4	1	2	1	1	4	4
134	1	3	2	2	2	3	3	2	3	1	1	2	2	2	4
135	1	2	2	2	1	2	3	3	4	1	2	1	2	4	1
136	2	2	2	3	1	3	3	3	4	1	2	1	2	2	2
137	1	2	3	2	2	2	3	2	4	1	2	1	1	3	1
138	1	2	2	1	2	3	2	1	4	1	1	2	1	4	1
139	1	2	2	3	1	2	2	3	4	1	2	2	1	3	1
140	1	2	1	3	2	2	2	3	4	1	1	1	2	3	1
141	1	2	3	3	2	2	2	2	2	1	1	2	1	4	5
142	1	2	2	3	3	2	4	3	4	1	1	2	1	4	5
143	1	2	2	2	3	3	3	3	4	1	3	1	1	4	1
144	1	2	3	2	4	2	3	3	4	1	1	2	1	4	3
145	1	1	2	2	3	3	3	2	4	1	1	1	1	3	1
146	1	2	3	3	3	2	3	2	4	1	1	2	1	4	1
147	1	4	1	1	1	1	3	1	3	1	1	4	1	3	2
148	1	3	1	1	1	1	3	1	3	1	4	4	1	4	4
149	1	4	2	1	2	1	3	1	2	1	1	4	1	4	4
150	1	3	1	1	2	2	4	2	4	1	1	4	1	4	4
151	1	2	2	3	2	1	3	1	2	1	3	3	1	2	2
152	1	3	1	2	1	1	3	3	1	1	1	4	1	4	4
153	1	4	1	1	1	1	3	1	5	1	1	4	1	2	3
154	1	2	3	3	2	3	2	3	4	1	1	2	1	4	4
155	1	2	2	3	3	2	3	2	4	1	1	2	1	3	2
156	2	2	1	2	3	2	3	3	4	1	1	2	1	4	2
157	1	2	3	2	2	2	3	4	4	1	2	1	1	3	2
158	1	2	3	3	3	2	1	2	4	2	2	2	1	4	4
159	1	2	3	3	3	3	3	2	4	1	1	1	1	4	5
160	1	4	1	1	1	1	4	3	1	1	2	4	1	4	2
161	1	2	3	2	2	2	3	3	4	1	2	2	1	4	2
162	1	2	3	2	3	4	3	3	4	1	1	2	1	5	1
163	1	2	3	2	3	3	2	2	3	1	2	1	2	4	4
164	1	1	2	2	2	3	4	3	4	1	1	1	1	5	5
165	1	2	3	2	2	2	3	3	3	1	2	2	1	4	2
166	1	2	3	4	3	3	2	2	4	1	2	2	1	4	2
167	1	2	3	2	2	1	3	2	4	1	2	2	1	4	2
168	1	1	4	3	1	1	2	2	5	1	5	5	1	2	2
169	1	4	2	1	1	1	4	4	1	1	1	4	1	4	1
170	1	2	3	2	4	2	3	4	2	1	2	1	2	4	5
171	1	2	3	2	1	2	3	4	1	1	2	1	1	3	5
172	1	2	1	3	1	2	2	2	4	1	1	1	1	2	4
173	1	2	1	2	3	1	3	3	1	1	1	1	1	4	4
174	1	2	2	2	2	2	2	3	2	1	1	2	1	4	2
175	1	2	3	3	2	3	2	3	4	1	1	2	1	4	4
176	2	2	2	4	4	3	1	1	4	3	1	4	3	2	1
177	4	4	2	4	4	4	1	1	4	1	1	4	1	4	1
178	3	3	1	1	1	1	1	1	5	4	1	3	3	3	1
179	1	4	1	1	1	1	1	1	3	1	1	4	4	3	1
180	3	3	3	3	3	3	2	1	5	1	1	4	3	3	1
181	1	4	1	1	1	1	3	3	3	1	3	3	3	3	1
182	4	4	2	4	2	3	2	2	4	1	1	4	3	5	2
183	1	1	1	1	4	4	1	1	4	1	1	4	1	3	1
184	2	4	1	1	1	1	4	4	4	3	4	2	2	3	2
185	1	1	1	4	2	4	2	2	4	1	1	2	2	3	1
186	3	1	1	1	1	1	1	1	5	1	1	5	1	5	1
187	4	1	1	1	2	2	2	3	5	1	1	4	1	1	5
188	3	3	1	3	4	3	1	1	5	1	1	4	1	5	1
189	3	3	1	1	1	1	1	1	4	4	1	4	3	5	2
190	3	3	3	3	2	3	2	2	4	5	1	1	1	3	1
191	1	4	1	1	1	1	4	4	2	1	4	1	1	5	1
192	1	4	1	4	1	2	1	1	4	4	4	2	1	3	3
193	4	1	1	3	3	3	1	1	5	5	1	3	4	4	1
194	1	4	1	1	1	1	3	3	4	1	1	3	1	2	2
195	1	4	1	1	1	1	4	4	4	3	4	2	1	3	3
196	4	1	1	1	1	4	1	1	5	1	1	3	3	3	5
197	1	5	1	1	1	1	4	4	2	2	4	2	1	3	3
198	1	4	1	3	1	1	1	1	4	1	1	4	1	4	1
199	2	2	2	2	2	2	2	1	3	3	1	3	3	5	1
200	1	1	1	1	1	1	1	1	5	3	1	1	3	5	1
201	1	1	1	1	1	2	2	2	1	1	4	2	1	2	2
202	4	2	1	4	4	4	1	3	4	3	1	4	3	1	5
203	2	2	2	1	1	2	2	2	4	3	1	3	5	3	1
204	2	2	2	2	1	1	2	3	3	1	1	1	1	1	1
205	1	1	2	1	2	1	1	1	5	3	1	3	4	5	1
206	1	1	1	1	1	1	1	1	4	3	1	1	5	5	1
207	1	4	1	5	4	1	1	1	5	1	4	1	4	4	3
208	2	2	1	1	1	1	1	1	4	2	1	3	3	5	1
209	2	2	3	3	3	3	3	2	4	1	1	2	2	5	1
210	2	2	2	2	4	4	1	1	5	2	2	3	3	3	5

## Sheet: Key
Age group (Based on: https://www.indexmundi.com/ethiopia/age_structure.html)	18-2	19-2	20-2	21	22-2	23
Early working age = 15-24 years	1- B/c if provocked, they will retaliate and kill people	1- YES, b/c, they attract tourists	1- Income generation from tourists	1- Lions are respected very much, therefore people are afraid of them and do not kill them	1- Hyena's meat heals the disease called LIR (It is a swelling on the neck)	1- Duiker
Prime working age = 25-54 years	2- B/c they attack people	2- NO, b/c, if their # grows they will start feeding on people	2- It is a national treasure	2- B/c it is a very powerful, dangerous and cruel animal, people are very much afraid of it	2- Hyena's meat/hair/urine for evil eye (buda)	2- Bush buck
Mature working age = 55-64 years	3- B/c I am afraid of them	3 - YES, b/c, they are one of our most valued natural resources	3- cattle rustlers use lion's skin to make the stolen livestock run faster	3- The lion is seen as a king, highly respected and feared	3- Hyena's meat, ear, hair - for different evil spirit sicknesses (lekeft, seytan, etc)	3- Kob
	4- B/c they are dangerous carnivores	4- NO, b/c, they will kill our livestock		4- The lion is a symbol of heroism, so it is respected very much	4- Hyena's tail Achini (ergeman lemadres)	4- Warthog
15. Which carnivores are found in Gambella?	5- B/c they attack people & livestock	5- YES, b/c, they are useful to our country	33	5- The lion is not hunted in our culture because it is very dangerous and vindictive	5- Hyena's nose for unspecified disease	5- Buffalo
1. African wild dog	6- B/c they attack livestock	6- YES, b/c I like watching them (that will make me happy)	F - Fire		6- Hyena's finger nails to heal a person from an illness caused by evil spirit (degemet)	6- Giraffe
2. Black backed jackal (Jackal)	7- None	7- Yes, for the health of the envt/ecosystem	G -Building a strong boma for the cattle	35-2	7- Hyena's finger nails for various internal diseases	7- Baboon
3. Hyaena		8- Yes, b/c it is a heritage	H- keeping dogs	1- The money will help around the house		8- Bush pig
4. Serval	24	9- YES, b/c their numbers have declined (severely; are becoming extinct)	I- Putting snares (wetemed) near beretoch	2- B/c the money will help them to get appropriate health care if they have been attacked by lions	39	9- Monkey
5. Leopard	1- NO, b/c, lion meat is not edible	10- No, b/c it is bad if they are too many	J- Not provocking lions	3- B/c people will stop caring for themselves and their livestock	1- Not disturbing lions (because if we do, they will react/retaliate)	10- Lechwe
6. Lion	2- NO, b/c, as lions are very dangerous people are afraid of lions	11- No, b/c I am very afraid of them		4- B/c the money will reduce retaliatory lion killings	2- Using fire to keep them away from neighborhoods	11- Yemeda feyel
	3- NO, b/c, it is powerful and does not die easily. Hence if left injured, it will retaliate.	12- NO, b/c they attack people and livestock(and are useless)	41	5- B/c the majority of the population is poor and agro-pastoralist, they will be in danger if their livetsock are attacked	3- When a person spots a lion, they should take a hide and not move	12- White eared kob
16. Which carnivores have you seen before?	4- YES, (we use snares and traps) to protect our livestock from depredation	13- NO, b/c they are useless	1- The current protection is good, the scouts should keep doing what they are doing now	6- B/c you tell us that it is a crime to kill a lion (because it is a crime)	4- Avoid encroaching lion habitats for agriculture or settlements	13- Adula
1. African wild dog	5- NO, b/c lions are seen as kings	14- YES, b/c it is seen like a king and is not attacked for fear of its retaliation even if it attacks first	2 - The protection should be stronger	7- B/c as their right is being respected our's should be too	5- Extra care while keeping cattle	14- agazen (gazelle)
2. Black backed jackal (Jackal)	6- NO, b/c there is no use in hunting lions	15-YES, b/c there is no harm in their numbers increasing	3- Local communities should get education about lion conservation and how to keep themselves and their livestock from lion attacks	8- B/c it will help restock ther herd/compensate losses	6- Not going into lion habitats	15- all wild animals
3. Hyaena	7- NO, b/c when lions are hunted Other lions come to village and attack		4- People should stop letting their cattle graze/farming at areas where there are lions	9- B/C the money will help the family if the attacked person dies	7- Not putting snares or traps for animals in areas where there are lions b/c if the lions get caught they will kill people	16- Zebra
4. Serval	8- NO, b/c hunting will put the local population in harms way	28	5- Lions do not attack people if not provocked,so people should not mess with lions.	10- NO, b/c it is better to kill the lion, before it attacks other livestock	8- Not going to lion habitats at night	17- Cattle
5. Leopard	9- NO-b/c it is not found in the locality	E- Keeping cattle inside the house overnight	6- People should not go to areas where there are resident lions	11- Yes, but ONLY when lions come to attack people NOT if the person provocked the lion that attacked them	9- Not letting cattle graze at areas with resident lions
6. Lion	10- NO-b/c it does not create troubles	F- Building bomas	7- In the recent past (2 months ago) there were kobs in the area and we used to hear lions' roar from nearby with no attacks on human beings or livestock		10 - Carrying firearm in areas where there are lions
	11- Yes, cattle rustlers kill lions to use their skin to make the stolen cattle run faster	G-Not letting cattle graze far from villages and houses	8- Hunters have reduced their activities fearing the law		11- being extra-careful
17. Which tracks can you identify?	12- Yes, because it is dangerous and we want it to not be around us	H- Putting snares (wetmed) near beretoch	9- Although there are lions in our vicinity they do not cause harm on people or livestock		12- being ready for self-defense when walking (carrying weapons, like spears, sanja)
1. Lion		I- Killing them using firearms	10- we don't mind the presence of lions in our vicinity as long as they do not attack us/our livestock		13- Keeping a good number of dogs
2. Leopard			11- things are worse in Gog area, where lions are attacking animals everyday		14- fencing houses
3. African wild dog			12- lions do not cause that big a problem, rather it is baboons that ruin our fields		15- Burning the forest to push lions away from our vicinity
4. Hyaena			13- in the past we used to frequently see lions in the wilderness, now not the case due to expansion of settlement, farm land, eradication of prey)… lions going farther away		16- It is impossible to protect oneself from lions
			14- Wildlife are almost extinct from this area because the SPLM used to hunt a lot/migrated to South Sudan		17 - Nothing
18 Rank the most dangerous carnivores (3 the most - 1 the least)			15- During the socialist era (Derg's regim) lions were close by, killing many livestock
1. African wild dog			16- As wildlife have been eradicated from our area there are no attacks on us
2. Jackal			17- Lions come close to our village when there are prey, and do not attack us
3. Hyaena			18- For reasons I don't know (For various reasons) wildlife in our area have seriously declined
4. Serval			19- We should not finish the wildlife the lions pray on, as they will resort to attacking men if we do.
5. Leopard			20- In the past we used to see lions on the road (OR LIONS USED TO BE A PROBLEM), not any more
6. Lion			21- THE BIG FARMS ARE NEGATIVELY IMPACTING LIONS
